# Supplementary material for: Exploring the diagnostic potential of adding T2 dependence in diffusion-weighted MR imaging of the prostate
Source: PLoS One. 2021 May 27;16(5):e0252387. doi: 10.1371/journal.pone.0252387 (PMC8158951; doi:10.1371/journal.pone.0252387)
Supplement: S1 File — The values (for individual patients/ROIs/voxels) behind the tables and figures, and the statistical measures reported. (XLSX) [file pone.0252387.s001.xlsx]

## Sheet: Description
S1 File. Minimal Underlying data.
The values (for individual patients/ROIs/voxels) behind the tables and figures, and the statistical measures reported.

## Sheet: Table1
Training set							Test set
Patient	PSA level (ng/mL)	PI-RADS score	Gleason Grade Group	Cancer location	Treatment		Patient	PSA level (ng/mL)	PI-RADS score	Gleason Grade Group	Cancer location	Treatment
1	38.6	3	3	AS	RARP		1		5	5	PZ	Hormone therapy
2	8.5	4	3	PZ	RARP		2	6	5	2	PZ	RARP
3	12	5	2	PZ	RARP		3	6	5	4	PZ	Radiation therapy
4	6.5	2	2	PZ	RARP		4	4.8	3	5	PZ	RARP
5	7.4	3	2	PZ	RARP		5	18.9	3	3	AS	RARP
6	7.4	5	5	PZ	Radiation therapy		6	10.1	5	2	PZ	Active surveillance
7		5	3	PZ	RARP		7	6.6	5	2	PZ	RARP
8	5.4	3	1	CZ	Active surveillance		8	11	5	1	AS	Active surveillance
9	10	4	3	PZ	RARP		9	7	5	3	AS	RARP
10	7.1	3	3	PZ	RARP		10	8.4	5	3	PZ	Radiation therapy
11	9.8	3	2	PZ	RARP		11	18.3	5	5	PZ	Radiation therapy
12		5	5	PZ	Radiation therapy		12	6.1	5	2	TZ	RARP
13	8.8	4	2	PZ	Radiation therapy		13	5.9	2	2	PZ	RARP
14	8.4	4	3	PZ	Radiation therapy		14	6.9	4	2	PZ	RARP
15	28	5	3	PZ	RARP		15	5.5	4	1	PZ	Active surveillance
16	6.3	4	1	PZ	Active surveillance		16	7.1	4	2	PZ	Active surveillance
17	3.1	2	1	PZ	Active surveillance		17		5	2	PZ	Active surveillance
18	5.6	4	1	AS	Active surveillance		18		4	3	PZ	RARP
19	4.3	4	1	PZ	Active surveillance		19		5	2	TZ	Active surveillance
20	5.3	3	1	PZ	Active surveillance		20	11	5	1	TZ	Active surveillance
21	10	5	4	PZ	RARP		21	9.3	4	4	PZ	RARP
22	16	5	3	PZ	Radiation therapy		22		3	2	PZ	RARP
23	28.9	5	5	PZ	Hormone therapy		23	4.9	4	2	PZ	RARP
24	6.8	5	3	PZ	Hormone therapy		24	5	5	5	PZ	Radiation therapy
25	7.1	4	2	PZ	Radiation therapy		25		5	2	PZ	Radiation therapy
26	9.3	5	4	PZ	Radiation therapy		26	7.1	3	1	PZ	Active surveillance
27	5.4	5	5	PZ	RARP		27	8.6	5	4	PZ	Radiation therapy
28	6.9	5	2	TZ	RARP		28	8.6	3	2	PZ	RARP
29	26	5	4	TZ	Radiation therapy		29	7.8	2	2	PZ	RARP
30	14.5	3	4	PZ	RARP		30	83	5	3	PZ	Radiation therapy
31	5.7	5	3	TZ	RARP		31		5	2	TZ	Active surveillance

## Sheet: Fig1
Total RMSE (a.u.)		T2fast (ms)
		100	110	120	130	140	150	155	160	165	170	175	180	185	190	195	200	205	210	215	220	225	230	235	240	245	250
T2slow (ms)	20	1	0.959721	0.928488	0.903896	0.884203	0.86825	0.861412	0.855218	0.849608	0.844489	0.839827	0.835558	0.831664	0.828083	0.824802	0.821799	0.819038	0.816507	0.814163	0.812004	0.809997	0.808155	0.806441	0.804853	0.803389	0.802015
	25	0.877652	0.840114	0.811612	0.789592	0.772225	0.75849	0.752685	0.747484	0.742797	0.738577	0.734784	0.731345	0.728242	0.725454	0.722915	0.72059	0.71851	0.716608	0.714901	0.713334	0.711914	0.710632	0.70947	0.708407	0.707419	0.706541
	30	0.793011	0.758778	0.73319	0.713861	0.699123	0.687799	0.683137	0.679015	0.675405	0.672174	0.669341	0.666829	0.66464	0.662688	0.660992	0.65949	0.658173	0.657006	0.655992	0.65511	0.654336	0.653677	0.653118	0.652638	0.652255	0.651927
	35	0.737686	0.706997	0.684506	0.667873	0.655561	0.646425	0.642803	0.639719	0.637075	0.634852	0.632956	0.631351	0.630004	0.62889	0.628003	0.62726	0.626688	0.626262	0.625966	0.625773	0.625647	0.625623	0.625669	0.625768	0.625945	0.62617
	40	0.702873	0.675697	0.656232	0.64229	0.632357	0.625359	0.622714	0.620571	0.618825	0.617426	0.616343	0.615509	0.614928	0.614552	0.614341	0.614291	0.614373	0.614568	0.614885	0.615275	0.615741	0.616284	0.616853	0.617484	0.618148	0.618856
	45	0.681887	0.65797	0.641397	0.629993	0.622296	0.617321	0.61562	0.614326	0.613406	0.612789	0.612445	0.612339	0.612451	0.612712	0.613118	0.613664	0.614303	0.615045	0.615881	0.616754	0.617714	0.618709	0.619761	0.620836	0.62191	0.623015
	50	0.670118	0.649162	0.635229	0.626161	0.620555	0.617441	0.616575	0.616085	0.615915	0.616017	0.616366	0.616904	0.617608	0.618442	0.619416	0.620481	0.62164	0.622854	0.624131	0.625454	0.626817	0.628222	0.629628	0.631073	0.632518	0.633952
	55	0.664479	0.646221	0.634633	0.627674	0.623936	0.62247	0.622369	0.622611	0.623128	0.623876	0.624809	0.625919	0.627158	0.628496	0.629931	0.631457	0.63305	0.634693	0.636369	0.638064	0.639782	0.641517	0.643265	0.645002	0.646755	0.648489
	60	0.662851	0.647037	0.637578	0.632472	0.630387	0.630379	0.630945	0.631797	0.632905	0.634194	0.635653	0.637264	0.638977	0.640771	0.64264	0.644551	0.646509	0.648505	0.650501	0.65252	0.654537	0.65656	0.658574	0.660594	0.662586	0.664573
	65	0.663923	0.650255	0.642692	0.639237	0.638573	0.639829	0.64096	0.642358	0.643962	0.645731	0.647639	0.649656	0.651757	0.653934	0.656156	0.658412	0.660708	0.663008	0.665308	0.667612	0.669906	0.672172	0.674425	0.676661	0.678869	0.681047
	70	0.66671	0.654964	0.649051	0.647039	0.647639	0.649967	0.651588	0.653444	0.655475	0.657656	0.659944	0.662328	0.664778	0.667273	0.6698	0.672337	0.674897	0.67745	0.680005	0.682533	0.68505	0.687544	0.690009	0.69244	0.694845	0.697201

## Sheet: Fig2
PZ tumor patients								Non-PZ tumor patients					BPH patients
Patient	SF_slow, two-component model		SF_slow, bi-exponential model		ADC (μm^2/ms)			Patient	SF_slow, two-component model	SF_slow, bi-exponential model	ADC (μm^2/ms)		Patient	SF_slow, two-component model	SF_slow, bi-exponential model	ADC (μm^2/ms)
	Tumor ROI (mean)	Normal ROI (mean)	Tumor ROI (mean)	Normal ROI (mean)	Tumor ROI (mean)	Normal ROI (mean)			Tumor ROI (mean)	Tumor ROI (mean)	Tumor ROI (mean)			BPH ROI (mean)	BPH ROI (mean)	BPH ROI (mean)
1	0.809524	0.31072	0.631215	0.0989918	0.78374	2.10808		1	0.728447	0.550977	0.915022		1	0.667615	0.427906	1.16098
2	0.734393	0.369839	0.518191	0.162001	0.985962	1.8701		2	0.771111	0.584621	0.870377		2	0.741004	0.508864	0.99882
3	0.767508	0.444168	0.593019	0.184065	0.845927	1.79559		3	0.778716	0.577612	0.869013		3	0.78098	0.6342	0.786621
4	0.733648	0.334568	0.533353	0.143495	0.95006	1.93479		4	0.804226	0.61838	0.808965		4	0.676704	0.429439	1.15135
5	0.788475	0.480866	0.574731	0.203514	0.881362	1.73477		5	0.694069	0.443262	1.11748		5	0.761141	0.540525	0.939198
6	0.805255	0.352271	0.59166	0.125937	0.857393	2.01297		6	0.842584	0.602702	0.83475		6	0.71101	0.516107	0.976149
7	0.836283	0.303077	0.673022	0.106609	0.733288	2.08452		7	0.684702	0.509061	1.00218		7	0.717295	0.484486	1.03594
8	0.791684	0.300572	0.612799	0.119746	0.816782	2.02856		8	0.743531	0.493553	1.02016		8	0.735392	0.567077	0.894022
9	0.660588	0.363505	0.413314	0.158774	1.18388	1.88047		9	0.767734	0.570164	0.88703		9	0.719789	0.491129	1.02103
10	0.781325	0.288828	0.597703	0.0960336	0.843813	2.14263		10	0.781179	0.596413	0.846605		10	0.801485	0.588137	0.854819
11	0.602279	0.293561	0.347391	0.116134	1.32955	2.04659		11	0.796273	0.626958	0.802151		11	0.787303	0.599227	0.853918
12	0.727376	0.244883	0.512746	0.0909333	0.988227	2.1575		12	0.783639	0.549376	0.926671		12	0.7385	0.494982	1.018
13	0.808705	0.119592	0.654872	0.0459481	0.754536	2.35828		13	0.766023	0.555185	0.915989		13	0.755162	0.560194	0.903596
14	0.710119	0.349414	0.469941	0.138042	1.06155	1.9582							14	0.656455	0.440485	1.1216
15	0.77027	0.240753	0.536056	0.0615033	0.954959	2.28389
16	0.662683	0.275939	0.425861	0.11703	1.15603	2.04066
17	0.580533	0.391085	0.305142	0.188739	1.45073	1.78378
18	0.78446	0.360083	0.599153	0.161782	0.837476	1.86975
19	0.768402	0.172534	0.548886	0.0552668	0.926587	2.31526
20	0.651139	0.235199	0.399876	0.0818814	1.21625	2.1859
21	0.777368	0.369033	0.604744	0.159525	0.835415	1.87938
22	0.669478	0.359173	0.41746	0.163722	1.17146	1.85982
23	0.666327	0.265197	0.398908	0.109873	1.21306	2.06729
24	0.80217	0.328976	0.641056	0.129235	0.775003	1.98884

## Sheet: Fig4
Voxel values in tumor				Voxel values outside tumor
SF_slow, two-component model	SF_slow, bi-exponential model	ADC (μm^2/ms)		SF_slow, two-component model	SF_slow, bi-exponential model	ADC (μm^2/ms)
0.827041	0.599666	0.825628		0.63251	0.30014	1.4413
0.845823	0.689757	0.686215		0.63878	0.34999	1.3168
0.841009	0.688849	0.687546		0.66224	0.37767	1.2523
0.831929	0.744462	0.608585		0.61507	0.34135	1.3376
0.887202	0.767181	0.577728		0.66181	0.32268	1.3836
0.882498	0.75477	0.594488		0.61207	0.33625	1.35
0.881257	0.75812	0.589942		0.67156	0.44028	1.1172
0.833903	0.665777	0.721837		0.66318	0.40511	1.1914
0.736295	0.514151	0.973845		0.65474	0.41265	1.1751
0.814921	0.694187	0.679745		0.99466	1	0.29133
0.883001	0.766714	0.578355		0.85065	0.63463	0.76968
0.920508	0.908027	0.402147		0.62502	0.26485	1.5369
0.890583	0.822526	0.505665		0.61301	0.41394	1.1724
0.854049	0.713682	0.651664		0.46762	0.3039	1.4315
0.805535	0.619664	0.79332		0.69399	0.4451	1.1074
0.697779	0.4745	1.04883		0.64926	0.46511	1.0672
0.838266	0.705139	0.663891		0.6144	0.40258	1.1969
0.84907	0.708715	0.658759		0.52069	0.33137	1.3619
0.797616	0.680788	0.699419		0.5719	0.38355	1.239
0.783146	0.574772	0.86703		0.57016	0.27434	1.5105
0.8615	0.72465	0.636141		0.60548	0.287	1.4761
0.911269	0.844362	0.478369		0.63105	0.32938	1.3669
0.903642	0.825003	0.502537		0.65068	0.38568	1.2343
0.824479	0.683443	0.695496		0.60999	0.33755	1.3468
0.740106	0.495206	1.00913		0.67233	0.4132	1.174
0.787017	0.578401	0.860909		0.57038	0.28298	1.4869
0.824404	0.659718	0.731		0.77851	0.51779	0.96717
0.839916	0.700797	0.670153		0.85326	0.75292	0.59701
0.798564	0.597025	0.829957		0.89131	0.80146	0.5326
0.787689	0.572483	0.870905		0.88961	0.75394	0.59562
0.848639	0.753968	0.59558		0.87452	0.69103	0.68435
0.831887	0.677101	0.704889		0.83155	0.5992	0.82639
0.808026	0.625526	0.784004		0.75681	0.46078	1.0758
0.751405	0.532202	0.941099		0.62762	0.36957	1.2709
0.668331	0.454661	1.08803		0.76801	0.5702	0.87478
0.789791	0.608103	0.811897		0.83328	0.65815	0.73339
0.796195	0.601441	0.822726		0.84992	0.71611	0.64821
0.816916	0.625129	0.784632		0.90664	0.89647	0.41563
0.788499	0.610144	0.808598		0.95406	0.98872	0.31206
0.802759	0.606048	0.815227		0.95121	0.94216	0.3632
0.827342	0.641716	0.758628		0.91319	0.84351	0.47942
0.862126	0.75389	0.595686		0.82859	0.6449	0.7537
0.898689	0.826894	0.500155		0.76189	0.56864	0.87743
0.862705	0.759995	0.587404		0.6438	0.37671	1.2545
0.83996	0.729109	0.629885		0.60873	0.3311	1.3626
0.831499	0.688486	0.688078		0.70784	0.46756	1.0624
0.73787	0.522151	0.95923		0.82534	0.64319	0.75634
0.804906	0.621005	0.791183		0.84939	0.7405	0.61405
0.821611	0.657624	0.734182		0.87678	0.79944	0.53521
0.854384	0.679793	0.700893		0.9125	0.83082	0.49522
0.921309	0.847803	0.474124		0.92614	0.89832	0.41346
0.908253	0.84289	0.480189		0.93691	0.85668	0.46324
0.849324	0.723065	0.638372		0.92124	0.86719	0.45048
0.760707	0.571012	0.873401		0.88456	0.82788	0.49892
0.832249	0.636168	0.767266		0.82604	0.75263	0.5974
0.866036	0.72876	0.630374		0.60366	0.2926	1.4611
0.841308	0.667839	0.718734		0.65393	0.38146	1.2438
0.716497	0.534515	0.936963		0.86658	0.73307	0.62436
0.787167	0.598642	0.827304		0.84989	0.73328	0.62406
0.786991	0.592918	0.836718		0.88194	0.86153	0.45734
0.771848	0.582979	0.853231		0.9219	0.87795	0.43756
0.794342	0.632867	0.772435		0.91435	0.82295	0.50513
0.846152	0.624318	0.785919		0.90356	0.77749	0.56398
0.894836	0.764913	0.580774		0.91986	0.86093	0.45806
0.863585	0.725487	0.634964		0.88231	0.82576	0.50158
0.746271	0.566726	0.880704		0.8263	0.73847	0.61685
0.801807	0.596972	0.830043		0.32328	0.11933	2.0215
0.802608	0.556419	0.898438		0.29432	0.11072	2.0562
0.748206	0.55628	0.898679		0.68171	0.44895	1.0995
0.820084	0.634103	0.770497		0.75847	0.52197	0.95955
0.825202	0.587223	0.846154		0.83676	0.70509	0.66395
0.854274	0.708026	0.659746		0.91845	0.87714	0.43852
0.825683	0.703748	0.665894		0.92495	0.86804	0.44945
0.689853	0.48416	1.03016		0.92328	0.86308	0.45545
0.857626	0.702815	0.667239		0.89989	0.79256	0.54416
0.750391	0.512387	0.977091		0.92693	0.85779	0.46189
0.845565	0.633008	0.772213		0.90169	0.82018	0.50863
0.848776	0.699631	0.67184		0.42569	0.18971	1.766
0.845681	0.705727	0.663045		0.67904	0.4302	1.1381
0.783395	0.549441	0.910585		0.74213	0.55061	0.90854
0.705651	0.480513	1.03717		0.65885	0.43097	1.1364
0.812303	0.641553	0.758881		0.78262	0.53945	0.92818
0.733533	0.495082	1.00937		0.83394	0.66468	0.7235
0.785511	0.580112	0.858034		0.87471	0.79366	0.54272
0.812629	0.606234	0.814925		0.90359	0.86012	0.45905
0.76556	0.521643	0.960153		0.92955	0.93287	0.37367
0.84281	0.626584	0.782331		0.92522	0.87321	0.44323
0.930697	0.827554	0.499325		0.90238	0.81001	0.5216
0.927508	0.823446	0.504502		0.92223	0.92006	0.38827
0.835723	0.619291	0.793916		0.49988	0.20579	1.7137
0.655044	0.345002	1.32873		0.34954	0.10579	2.0765
0.809179	0.661786	0.727865		0.14165	2.2204e-14	2.6729
0.834864	0.689419	0.68671		0.72613	0.5117	0.97836
0.85382	0.745826	0.606711		0.73581	0.59611	0.83146
0.862025	0.712255	0.653697		0.83511	0.74136	0.61286
0.772152	0.550073	0.90948		0.90888	0.85489	0.46542
0.757876	0.545867	0.916852		0.92024	0.86611	0.45179
0.817445	0.612083	0.805471		0.9104	0.88051	0.4345
0.8778	0.76581	0.579568		0.93286	0.92174	0.38634
0.87259	0.687923	0.688905		0.84569	0.71193	0.65416
0.791943	0.502554	0.995329		0.57829	0.27963	1.496
0.697235	0.354628	1.30576		0.33608	0.090401	2.1417
0.810319	0.614942	0.800875		0.7557	0.62108	0.79107
0.802738	0.623859	0.786647		0.78478	0.63379	0.77098
0.785486	0.591975	0.838274		0.90025	0.91531	0.39373
0.780425	0.58312	0.852995		0.95148	1	0.28631
0.8471	0.664274	0.724103		0.94082	0.91858	0.38997
0.873347	0.698887	0.672917		0.91467	0.85144	0.46965
0.868386	0.659617	0.731153		0.78017	0.57209	0.87157
0.857976	0.661526	0.728258		0.90776	0.94961	0.35487
0.816368	0.583199	0.852862		0.92683	0.88891	0.42452
0.675864	0.351011	1.31435		0.94851	0.92073	0.38751
0.764268	0.563701	0.885883		0.94289	0.96898	0.33347
0.838468	0.665705	0.721945		0.77624	0.63014	0.77671
0.82624	0.663937	0.724613		0.57778	0.35304	1.3095
0.813989	0.666317	0.721023		0.6293	0.38001	1.247
0.816379	0.705412	0.663498		0.58484	0.27271	1.515
0.830297	0.689947	0.685937		0.50185	0.18985	1.7655
0.86327	0.72765	0.631928		0.48918	0.18247	1.7902
0.861261	0.692862	0.681677		0.51739	0.20877	1.7042
0.835283	0.67178	0.712824		0.46598	0.17747	1.8072
0.813728	0.614744	0.801193		0.51426	0.27517	1.5083
0.717405	0.405697	1.19013		0.56111	0.31452	1.4042
0.765568	0.558094	0.89554		0.57556	0.2668	1.5314
0.866661	0.752479	0.597608		0.52279	0.23906	1.6113
0.83953	0.707509	0.660487		0.52967	0.28845	1.4722
0.772801	0.558198	0.89536		0.5391	0.27792	1.5007
0.759136	0.514874	0.972517		0.5841	0.29026	1.4674
0.789794	0.572372	0.871093		0.66985	0.36005	1.293
0.800465	0.582978	0.853232		0.41963	0.18084	1.7958
0.814679	0.62272	0.788455		0.38161	0.16303	1.8575
0.756545	0.529099	0.946669		0.41701	0.17232	1.8249
0.796323	0.541588	0.924396		0.49207	0.20835	1.7055
0.76404	0.489582	1.01979		0.63224	0.35302	1.3096
0.858822	0.787799	0.550381		0.56429	0.33209	1.3602
0.836874	0.744196	0.608952		0.62262	0.38138	1.2439
0.813428	0.677077	0.704924		0.59804	0.32502	1.3777
0.729375	0.489733	1.01951		0.6072	0.32975	1.3659
0.722633	0.500955	0.99832		0.5929	0.283	1.4869
0.749069	0.538328	0.930173		0.43541	0.17169	1.8271
0.76855	0.530844	0.943534		0.30481	0.099452	2.103
0.782961	0.545196	0.918032		0.37444	0.14143	1.9361
0.818686	0.542873	0.922125		0.54404	0.2711	1.5195
0.85782	0.616037	0.799119		0.67307	0.44893	1.0996
0.834936	0.678533	0.702761		0.66457	0.41935	1.1609
0.732575	0.495897	1.00783		0.63056	0.37019	1.2695
0.824366	0.640992	0.759752		0.67448	0.33575	1.3512
0.797512	0.578564	0.860636		0.68475	0.42849	1.1416
0.807842	0.636196	0.767223		0.70323	0.47884	1.0404
0.817669	0.647324	0.749955		0.67578	0.35582	1.3029
0.839819	0.645783	0.752333		0.71182	0.47375	1.0503
0.797804	0.585333	0.849301		0.58435	0.33623	1.35
0.771577	0.601062	0.823345		0.45144	0.25452	1.5662
0.857737	0.688876	0.687506		0.24996	0.088695	2.1491
0.787501	0.553882	0.902842		0.25375	0.079182	2.1912
0.886413	0.753808	0.595797		0.47426	0.18823	1.7709
0.852932	0.686685	0.690722		0.59004	0.32381	1.3807
0.791592	0.615605	0.799811		0.73614	0.50497	0.99083
0.727497	0.510995	0.979656		0.62499	0.33041	1.3643
0.839312	0.613913	0.802528		0.62756	0.3763	1.2555
0.866711	0.67964	0.701121		0.59676	0.33275	1.3586
0.856942	0.703118	0.666802		0.61555	0.3643	1.2831
0.840442	0.694221	0.679695		0.5205	0.26625	1.533
0.863225	0.630907	0.775513		0.52445	0.23915	1.611
0.781105	0.513915	0.974279		0.55561	0.21498	1.6846
0.774598	0.522979	0.957727		0.5102	0.19664	1.7432
0.838333	0.572478	0.870913		0.61464	0.32202	1.3852
0.751906	0.447514	1.10245		0.48329	0.26553	1.535
0.606226	0.327282	1.37207		0.36543	0.13712	1.9524
0.799665	0.553279	0.90389		0.51399	0.27354	1.5127
0.866674	0.700736	0.67024		0.60884	0.38029	1.2464
0.851151	0.715113	0.649627		0.60296	0.33916	1.3429
0.88013	0.73585	0.620488		0.72727	0.43659	1.1248
0.845706	0.684204	0.694375		0.35069	0.12217	2.0103
0.816345	0.60188	0.822009		0.18285	0.066609	2.2488
0.663516	0.392415	1.21925		0.40085	0.18002	1.7985
0.755256	0.568215	0.878163		0.62641	0.34678	1.3245
0.735127	0.521208	0.960943		0.68344	0.45107	1.0953
0.773825	0.552877	0.90459		0.75316	0.54167	0.92426
0.840661	0.65124	0.743936		0.35843	0.10399	2.084
0.804467	0.610279	0.80838		0.68886	0.5407	0.92598
0.801709	0.580159	0.857955		0.59478	0.33458	1.3541
0.810008	0.648899	0.747531		0.61201	0.28907	1.4706
0.779983	0.542313	0.923116		0.62906	0.3446	1.3297
0.801373	0.561985	0.88883		0.63651	0.36567	1.2799
0.749256	0.523475	0.956826		0.60902	0.347	1.3239
0.783686	0.567805	0.878861		0.63049	0.33617	1.3501
0.840692	0.637554	0.765103		0.67604	0.40152	1.1992
0.812252	0.628704	0.778983		0.6793	0.3832	1.2398
0.821943	0.66769	0.718958		0.72216	0.44264	1.1124
0.845804	0.65536	0.737632		0.64533	0.33312	1.3576
0.855862	0.692231	0.682598		0.64819	0.35969	1.2938
0.884208	0.808843	0.523088		0.64997	0.33946	1.3421
0.852312	0.665457	0.722319		0.61586	0.359	1.2955
0.824229	0.608867	0.810661		0.65021	0.36588	1.2794
0.799259	0.524125	0.955649		0.67964	0.39182	1.2206
0.780384	0.589902	0.841706		0.65859	0.37622	1.2556
0.808703	0.586579	0.847224		0.72247	0.48581	1.027
0.80464	0.59232	0.837705		0.82095	0.66582	0.72177
0.824924	0.642694	0.75711		0.81048	0.6147	0.80126
0.818706	0.630566	0.776049		0.75038	0.47589	1.0461
0.792394	0.564152	0.885109		0.6878	0.42471	1.1495
0.802022	0.599337	0.826167		0.57341	0.24002	1.6085
0.760701	0.541021	0.925399		0.65688	0.33975	1.3414
0.759787	0.508521	0.984231		0.70406	0.45522	1.0869
0.782109	0.530131	0.944814		0.78735	0.64372	0.75552
0.764069	0.568158	0.87826		0.9553	1	0.27168
0.805941	0.619091	0.794234		0.95751	1	0.28918
0.783241	0.548922	0.911495		0.86843	0.74866	0.60283
0.853044	0.76227	0.584333		0.73487	0.48881	1.0213
0.878993	0.859154	0.460223		0.70357	0.46579	1.0659
0.838365	0.715599	0.648937		0.72266	0.49019	1.0186
0.757465	0.5978	0.828684		0.77157	0.57293	0.87016
0.729717	0.538361	0.930114		0.87244	0.708	0.65978
0.790438	0.631749	0.77419		0.92217	0.81022	0.52132
0.797021	0.634655	0.769633		0.9539	0.99007	0.31061
0.805071	0.619462	0.793642		0.91893	0.91488	0.39423
0.818045	0.638174	0.764136		0.83974	0.73256	0.62506
0.777856	0.582451	0.854114		0.75354	0.51666	0.96925
0.779185	0.566237	0.881539		0.63214	0.3668	1.2773
0.759543	0.553915	0.902785		0.68845	0.43069	1.137
0.756331	0.537291	0.932016		0.76878	0.55555	0.89995
0.765032	0.562475	0.887989		0.84041	0.70852	0.65903
0.82115	0.60093	0.82356		0.94303	1	0.29741
0.865364	0.720057	0.642618		0.98787	1	0.18771
0.79894	0.618841	0.794633		0.97652	1	0.29486
0.8033	0.626569	0.782354		0.89843	0.79941	0.53524
0.808314	0.626359	0.782687		0.87386	0.7217	0.64029
0.846468	0.685743	0.692108		0.8363	0.7115	0.65477
0.828967	0.650319	0.745349		0.72181	0.50632	0.98831
0.797606	0.599019	0.826686		0.68281	0.36967	1.2706
0.819432	0.678515	0.702789		0.6539	0.37139	1.2667
0.84897	0.728986	0.630056		0.75996	0.59909	0.82657
0.841592	0.697143	0.675445		0.83992	0.69066	0.68489
0.820678	0.708323	0.65932		0.93743	0.91357	0.39573
0.800495	0.618362	0.795398		0.931	0.9394	0.3663
0.734051	0.544145	0.919883		0.91641	0.8695	0.44769
0.879465	0.783387	0.556183		0.88403	0.79974	0.53482
0.852625	0.719412	0.643529		0.87371	0.81729	0.5123
0.883871	0.791436	0.54562		0.87013	0.79622	0.53939
0.796187	0.597514	0.829153		0.83323	0.76964	0.57443
0.647815	0.429735	1.13902		0.74441	0.54627	0.91615
0.811187	0.635958	0.767595		0.67207	0.43936	1.1191
0.82396	0.735635	0.620787		0.69987	0.49844	1.003
0.789682	0.572241	0.871315		0.86906	0.79441	0.54174
0.879465	0.845493	0.476972		0.91051	0.83962	0.48424
0.85958	0.720941	0.641368		0.93093	0.87847	0.43693
0.88191	0.802652	0.531055		0.90113	0.82867	0.49792
0.830638	0.694506	0.67928		0.88327	0.80077	0.53348
0.861002	0.789716	0.547871		0.86011	0.69351	0.68073
0.753221	0.56828	0.878051		0.94033	0.97539	0.32648
0.667351	0.389223	1.22635		0.1981	0.10592	2.076
0.810151	0.630825	0.775643		0.026579	2.2204e-14	2.6633
0.80961	0.585211	0.849504		0.15349	0.028494	2.4392
0.782895	0.526294	0.951725		0.6975	0.4162	1.1676
0.867516	0.734304	0.622636		0.75634	0.54651	0.91573
0.898815	0.82211	0.506191		0.84738	0.71035	0.65642
0.842987	0.660361	0.730024		0.90308	0.84824	0.47359
0.805452	0.651355	0.743759		0.91482	0.8795	0.43571
0.789681	0.641756	0.758566		0.90119	0.85411	0.46638
0.825667	0.676644	0.705568		0.89983	0.79618	0.53944
0.849439	0.71697	0.64699		0.85502	0.59632	0.83111
0.870652	0.792803	0.543835		0.77965	0.47219	1.0533
0.773793	0.604479	0.817776		0.19017	0.064899	2.2568
0.799879	0.607085	0.813546		2.2315e-14	2.2204e-14	2.9769
0.747447	0.529802	0.945404		2.2204e-14	2.2204e-14	2.9634
0.765087	0.59387	0.835147		0.21403	0.067671	2.2439
0.750454	0.579492	0.859075		0.79464	0.62645	0.78254
0.77485	0.58641	0.847507		0.9326	0.90379	0.40707
0.851409	0.733128	0.624274		0.92525	0.92445	0.38324
0.855984	0.696425	0.676488		0.92894	0.95107	0.35324
0.837306	0.643419	0.755988		0.93132	0.90667	0.40372
0.835999	0.606681	0.814201		0.91599	0.85018	0.4712
0.807497	0.599311	0.826208		0.87321	0.73951	0.61542
0.790423	0.595425	0.832586		0.18843	0.069658	2.2346
0.791961	0.639222	0.762503		0.95773	0.96264	0.34043
0.698959	0.523293	0.957156		0.93042	0.90829	0.40184
0.886905	0.762561	0.58394		0.91274	0.88265	0.43195
0.8747	0.704409	0.664942		0.92067	0.88952	0.42381
0.812158	0.634611	0.769702		0.89874	0.83111	0.49486
0.774118	0.555145	0.900647		0.89463	0.83961	0.48426
0.735567	0.487569	1.02363		0.80445	0.65426	0.73932
0.758279	0.507377	0.98635		0.5502	0.30941	1.4172
0.829675	0.695899	0.677253		0.60591	0.39785	1.2073
0.834904	0.736073	0.620177		0.97925	1	0.22802
0.798053	0.640525	0.760477		0.94575	0.9482	0.35644
0.808914	0.624358	0.785856		0.90782	0.85534	0.46487
0.849692	0.730797	0.627525		0.91036	0.80781	0.52441
0.831563	0.646896	0.750615		0.95916	0.91889	0.38961
0.775721	0.598262	0.827926		2.2204e-14	2.2204e-14	3.2233
0.663724	0.441565	1.11457		0.29962	0.09406	2.1259
0.76611	0.596468	0.830871		0.61629	0.34447	1.33
0.775998	0.558986	0.893998		0.51668	0.26648	1.5324
0.797872	0.61425	0.801985		0.49425	0.25068	1.5773
0.793453	0.669969	0.715536		0.38492	0.15275	1.8943
0.791282	0.64055	0.760438		1	1	0.14549
0.739922	0.508465	0.984335		0.14787	0.042964	2.3639
0.721305	0.491589	1.01598		2.2315e-14	2.2204e-14	2.7589
0.743054	0.508943	0.98345		0.061203	2.2204e-14	2.7014
0.735567	0.535517	0.935174		0.52727	0.20168	1.7269
0.77195	0.568139	0.878292		0.5696	0.29272	1.4608
0.80184	0.621902	0.789756		0.52552	0.24702	1.5879
0.794976	0.597605	0.829005		0.53539	0.29041	1.467
0.802259	0.571506	0.872563		0.53691	0.2779	1.5008
0.687832	0.458786	1.07978		0.073049	2.2204e-14	2.7381
0.842801	0.694754	0.678919		2.2204e-14	2.2204e-14	2.9377
0.846248	0.759275	0.588379		0.3227	0.082946	2.1744
0.860921	0.743716	0.609611		0.6086	0.3485	1.3203
0.810925	0.64447	0.754361		0.54942	0.2821	1.4893
0.769442	0.54277	0.922308		0.58814	0.28974	1.4688
0.775549	0.585848	0.848442		0.59254	0.32099	1.3878
0.786626	0.600662	0.823998		0.58749	0.30829	1.4201
0.818195	0.585049	0.849774		0.19894	0.065436	2.2543
0.815931	0.640008	0.761281		0.035601	2.2204e-14	2.6897
0.782155	0.59025	0.84113		0.42298	0.15791	1.8757
0.779937	0.539448	0.928186		0.51388	0.26814	1.5277
0.811905	0.545349	0.917764		0.65551	0.37457	1.2594
0.776133	0.528223	0.948245		0.56089	0.26753	1.5294
0.660453	0.386696	1.23199		0.66251	0.3751	1.2582
0.831212	0.73202	0.625818		0.67667	0.49147	1.0162
0.872498	0.740917	0.613471		0.6041	0.29649	1.4509
0.841392	0.662265	0.72714		0.58627	0.27672	1.504
0.819988	0.637765	0.764773		0.4764	0.2847	1.4823
0.832616	0.670505	0.714732		0.45744	0.20615	1.7125
0.844228	0.670689	0.714456		0.57688	0.35265	1.3105
0.855335	0.706896	0.661366		0.64395	0.43219	1.1339
0.828066	0.680915	0.699231		0.60626	0.41463	1.1709
0.743688	0.571351	0.872826		0.57702	0.24774	1.5858
0.743769	0.524274	0.955379		0.60784	0.27065	1.5207
0.760161	0.547345	0.914258		0.56656	0.25939	1.5523
0.79184	0.619118	0.794191		0.3684	0.18384	1.7856
0.724397	0.457536	1.08228		0.4888	0.29018	1.4676
0.818753	0.657589	0.734236		0.47563	0.26086	1.5482
0.830414	0.647559	0.749593		0.37716	0.13881	1.946
0.869969	0.688768	0.687664		0.44857	0.18057	1.7967
0.883984	0.774856	0.567477		0.57333	0.29711	1.4492
0.888633	0.788408	0.549583		0.565	0.31224	1.41
0.86032	0.741786	0.612271		0.61415	0.36678	1.2773
0.800563	0.644476	0.754353		0.79419	0.54265	0.92252
0.732134	0.561189	0.8902		0.36031	0.15961	1.8696
0.800228	0.572072	0.871603		0.43827	0.21734	1.6773
0.753805	0.526853	0.950716		0.54979	0.28506	1.4813
0.798827	0.643101	0.75648		0.52203	0.2124	1.6927
0.872974	0.751439	0.599027		0.56966	0.31259	1.4091
0.883526	0.746329	0.606021		0.9697	1	0.19159
0.87196	0.742631	0.611106		0.974	1	0.17476
0.879574	0.748933	0.602451		1	1	0.097031
0.795494	0.637854	0.764635		0.35227	0.1782	1.8047
0.704888	0.523553	0.956685		0.40385	0.2043	1.7184
0.736693	0.496679	1.00635		0.44358	0.20523	1.7155
0.819685	0.570158	0.874853		0.51091	0.29281	1.4606
0.833996	0.634545	0.769805		0.61464	0.38752	1.2301
0.795156	0.610264	0.808403		0.66392	0.378	1.2516
0.843727	0.661162	0.728809		0.46569	0.11768	2.0281
0.865714	0.705535	0.663321		0.35158	0.091435	2.1372
0.751162	0.584566	0.850579		0.41467	0.23814	1.614
0.812977	0.646841	0.750701		0.4637	0.20503	1.7161
0.823724	0.58284	0.853462		0.35294	0.13463	1.9619
0.828766	0.678064	0.703458		0.33412	0.16443	1.8525
0.811534	0.639105	0.762686		0.32949	0.11151	2.053
0.836885	0.670275	0.715077		0.65551	0.35327	1.309
0.826697	0.673484	0.710277		0.73584	0.4648	1.0679
0.851405	0.674492	0.708774		0.71111	0.42677	1.1452
0.806929	0.58842	0.844164		0.60152	0.25572	1.5628
0.830243	0.590167	0.841266		0.65179	0.40028	1.2019
0.792332	0.525835	0.952555		0.59144	0.30883	1.4187
0.805551	0.56413	0.885149		0.69459	0.40527	1.1911
0.79831	0.58872	0.843667		0.64043	0.44957	1.0983
0.791337	0.619579	0.793456		0.69028	0.4254	1.1481
0.821207	0.678641	0.702601		0.64343	0.42211	1.155
0.859696	0.789663	0.547939		0.64018	0.30428	1.4305
0.817919	0.720739	0.641654		0.65245	0.38751	1.2302
0.805939	0.628158	0.779843		0.5221	0.2958	1.4527
0.835665	0.706532	0.661889		0.33642	0.13691	1.9532
0.83139	0.686786	0.690574		0.71182	0.52094	0.96144
0.826749	0.701081	0.669741		0.71405	0.56557	0.88268
0.822058	0.650218	0.745504		0.60623	0.38288	1.2406
0.821167	0.650153	0.745604		0.5531	0.29213	1.4624
0.827005	0.63521	0.768764		0.47161	0.19531	1.7476
0.786306	0.587362	0.845923		0.62257	0.33898	1.3433
0.769117	0.560166	0.891963		0.66668	0.39407	1.2156
0.815066	0.706443	0.662016		0.66411	0.43034	1.1378
0.83258	0.773507	0.569273		0.67926	0.42997	1.1385
0.789447	0.605115	0.816743		0.60333	0.35032	1.316
0.824249	0.661581	0.728175		0.68114	0.46014	1.0771
0.837281	0.667203	0.71969		0.8259	0.66101	0.72904
0.805749	0.545615	0.917296		0.76537	0.60177	0.82219
0.763925	0.529649	0.94568		0.67375	0.48098	1.0363
0.782649	0.600587	0.824121		0.48378	0.22131	1.665
0.793604	0.611596	0.806256		0.68202	0.48414	1.0302
0.761189	0.516937	0.968736		0.58978	0.30863	1.4193
0.756238	0.504729	0.991273		0.61033	0.34722	1.3234
0.765789	0.489448	1.02005		0.60441	0.36934	1.2714
0.734365	0.483526	1.03137		0.58613	0.32515	1.3774
0.758256	0.521331	0.96072		0.67489	0.46702	1.0635
0.81708	0.662502	0.726782		0.84205	0.69926	0.67238
0.803629	0.606414	0.814633		0.89886	0.81938	0.50964
0.824977	0.672482	0.711773		0.85965	0.74938	0.60184
0.856227	0.762414	0.584139		0.80151	0.64835	0.74838
0.857874	0.728311	0.631002		0.78219	0.5758	0.8653
0.813482	0.627171	0.781403		0.76711	0.67304	0.71094
0.815301	0.59619	0.831329		0.67996	0.5015	0.9973
0.805718	0.593292	0.8361		0.61818	0.30798	1.4209
0.789831	0.590666	0.84044		0.72401	0.56955	0.87589
0.783351	0.590705	0.840376		0.50942	0.26773	1.5289
0.733832	0.517042	0.968545		0.9028	0.81864	0.51059
0.797961	0.614009	0.802372		0.91475	0.85878	0.46067
0.818656	0.618403	0.795333		0.88864	0.80981	0.52185
0.87322	0.786477	0.552117		0.85426	0.71395	0.65129
0.84142	0.725641	0.634748		0.80836	0.67394	0.70959
0.856144	0.71684	0.647174		0.77753	0.66292	0.72615
0.870627	0.747995	0.603736		0.54309	0.38497	1.2359
0.869639	0.731247	0.626896		0.57079	0.3063	1.4252
0.820486	0.689659	0.686358		0.52189	0.24353	1.5981
0.771273	0.551191	0.907529		0.62395	0.34889	1.3194
0.79503	0.603135	0.819964		0.6471	0.31609	1.4002
0.863448	0.672565	0.71165		0.65547	0.35581	1.303
0.910864	0.84883	0.472859		0.55443	0.37976	1.2476
0.86914	0.829224	0.497226		0.43623	0.24211	1.6023
0.8686	0.78634	0.552297		0.84864	0.68636	0.69119
0.834459	0.698661	0.673243		0.86917	0.77297	0.56999
0.835528	0.721562	0.640491		0.9006	0.84297	0.48009
0.815601	0.692617	0.682035		0.86544	0.74696	0.60515
0.787523	0.60754	0.812807		0.85058	0.71032	0.65646
0.81056	0.676033	0.706477		0.8164	0.62609	0.78311
0.886348	0.804487	0.528688		0.60285	0.35861	1.2964
0.860753	0.753	0.596897		0.64427	0.3754	1.2575
0.829466	0.737666	0.617968		0.79068	0.58241	0.85418
0.799452	0.636485	0.766771		0.92467	0.86708	0.45062
0.810032	0.642594	0.757267		0.86419	0.70523	0.66376
0.790624	0.576353	0.86436		0.87435	0.77121	0.57233
0.728871	0.518481	0.965914		0.84831	0.69574	0.67748
0.669757	0.484718	1.02909		0.85271	0.78154	0.55862
0.786687	0.636179	0.76725		0.90304	0.92924	0.3778
0.790364	0.61261	0.804622		0.22535	0.026262	2.4511
0.709518	0.517434	0.967828		0.24037	0.015072	2.5127
0.665433	0.452961	1.09145		0.39367	0.20174	1.7267
0.79197	0.562644	0.887699		0.663	0.49118	1.0168
0.779989	0.569958	0.875194		0.66143	0.48251	1.0333
0.741767	0.472773	1.05219		0.75106	0.61806	0.79588
0.803153	0.622725	0.788447		0.89382	0.78983	0.54772
0.772785	0.547326	0.914291		0.87535	0.75479	0.59446
0.790636	0.552654	0.904978		0.87938	0.7985	0.53643
0.829813	0.646575	0.75111		0.87136	0.77766	0.56376
0.806129	0.686232	0.691388		0.88745	0.82568	0.50169
0.800403	0.63945	0.762149		0.32007	0.11193	2.0513
0.829005	0.618384	0.795363		0.30982	0.084839	2.166
0.862632	0.746652	0.605576		0.2735	0.064401	2.2592
0.796343	0.576937	0.863375		0.30033	0.06162	2.2723
0.847637	0.644747	0.753933		0.64487	0.49968	1.0007
0.851425	0.687142	0.69005		0.53565	0.31278	1.4086
0.795267	0.60094	0.823545		0.96902	1	0.22158
0.855737	0.77509	0.567166		0.88225	0.84015	0.48359
0.813077	0.617151	0.797334		0.90789	0.79824	0.53677
0.765776	0.480446	1.0373		0.87974	0.79112	0.54603
0.877747	0.696522	0.676347		0.89338	0.83272	0.49284
0.901866	0.778426	0.562737		0.86502	0.68494	0.69329
0.885417	0.73179	0.626139		0.51274	0.2581	1.556
0.837116	0.659893	0.730734		0.9623	1	0.23226
0.812559	0.583005	0.853187		0.93476	0.90481	0.40588
0.801887	0.562059	0.888704		0.89934	0.82925	0.4972
0.824552	0.648968	0.747425		0.90695	0.83475	0.49031
0.817719	0.688313	0.688332		0.93896	0.81821	0.51113
0.836853	0.736343	0.619804		0.28407	0.10266	2.0895
0.8406	0.704828	0.664339		0.51777	0.22197	1.6629
0.843744	0.659457	0.731396		0.50277	0.22577	1.6513
0.846567	0.796309	0.539271		0.49185	0.23893	1.6117
0.752585	0.602201	0.821486		1	1	0.27026
0.656703	0.426957	1.14483		0.95923	0.9487	0.35588
0.592089	0.369792	1.27037		0.9423	0.92497	0.38266
0.877349	0.712231	0.653733		0.98138	1	0.18672
0.808198	0.609539	0.809574		1	1	0.020852
0.755733	0.583708	0.852012		0.1927	0.045971	2.3487
0.714048	0.574771	0.867031		0.39389	0.17403	1.819
0.5703	0.379783	1.24755		0.32844	0.12355	2.0048
0.802787	0.629925	0.777059		0.4235	0.20382	1.72
0.802846	0.655584	0.737291		0.54603	0.30091	1.4393
0.738178	0.516214	0.97006		0.54278	0.2638	1.5399
0.633926	0.396107	1.21109		0.74595	0.4518	1.0938
0.829349	0.661429	0.728406		0.36096	0.11873	2.0239
0.83206	0.658686	0.732567		0.46232	0.18108	1.7949
0.799936	0.635265	0.768678		0.54545	0.28232	1.4887
0.71402	0.474629	1.04858		0.57083	0.23443	1.6251
0.659484	0.324677	1.37856		0.59932	0.36457	1.2824
0.842667	0.675936	0.706622		0.50738	0.26607	1.5335
0.829203	0.626645	0.782234		0.60994	0.41014	1.1805
0.7374	0.449344	1.09874		0.73189	0.48666	1.0254
0.829816	0.617442	0.796869		0.66745	0.37892	1.2495
0.717098	0.414177	1.17187		0.4176	0.18137	1.7939
0.819124	0.601944	0.821905		0.52185	0.23109	1.6352
0.833522	0.680791	0.699415		0.57422	0.24729	1.5871
0.679382	0.45034	1.09673		0.52914	0.22166	1.6639
0.762928	0.520929	0.961451		0.61045	0.35078	1.3149
0.791795	0.556071	0.899041		0.56021	0.23101	1.6354
0.700091	0.435791	1.12645		0.47163	0.26212	1.5446
0.577005	0.312812	1.40852		0.6217	0.34598	1.3264
0.749446	0.539249	0.928539		0.55122	0.26477	1.5371
0.758121	0.507153	0.986766		0.54699	0.24843	1.5838
0.77117	0.535011	0.936077		0.60436	0.25899	1.5535
0.672088	0.377854	1.25193		0.67453	0.38417	1.2376
0.784738	0.624475	0.785669		0.64306	0.36834	1.2737
0.80573	0.624432	0.785737		0.67426	0.34944	1.3181
0.785643	0.593173	0.836297		0.58435	0.3673	1.2761
0.751017	0.53698	0.932569		0.57337	0.31545	1.4018
0.695401	0.410191	1.18043		0.52935	0.2909	1.4657
0.655301	0.413879	1.17251		0.5343	0.2107	1.6981
0.821753	0.718553	0.644745		0.54363	0.22922	1.6408
0.766595	0.621562	0.790297		0.63684	0.32346	1.3816
0.695507	0.468661	1.06024		0.67449	0.41007	1.1807
0.771494	0.543018	0.92187		0.64114	0.37994	1.2472
0.60172	0.343586	1.33214		0.6061	0.36465	1.2823
0.688543	0.449678	1.09807		0.66371	0.33318	1.3575
0.561188	0.259454	1.55214		0.66885	0.34272	1.3342
0.589174	0.385637	1.23436		0.5424	0.36466	1.2823
0.754421	0.448738	1.09997		0.60317	0.37318	1.2626
0.774217	0.543429	0.921144		0.55539	0.231	1.6354
0.677163	0.397972	1.20699		0.50779	0.20324	1.7218
0.749023	0.553348	0.90377		0.54073	0.21907	1.6719
0.650251	0.396743	1.20969		0.63306	0.34246	1.3349
0.621315	0.339516	1.342		0.65492	0.48401	1.0304
0.790149	0.594726	0.833737		0.598	0.38341	1.2394
0.692502	0.473909	1.04998		0.60274	0.28106	1.4921
0.88001	0.732265	0.625476		0.60375	0.26433	1.5384
0.743469	0.540749	0.925881		0.46392	0.20503	1.7161
0.779599	0.644217	0.754753		0.49569	0.28236	1.4886
0.683434	0.478327	1.0414		0.58488	0.34957	1.3178
0.710449	0.566621	0.880884		0.56603	0.28015	1.4946
0.77084	0.64574	0.7524		0.4992	0.17803	1.8053
0.838072	0.776314	0.565539		0.29872	0.12866	1.9848
0.687521	0.459399	1.07856		0.37775	0.21622	1.6807
0.701006	0.547886	0.913308		0.61866	0.33804	1.3456
0.774522	0.691696	0.683379		0.57503	0.21779	1.6759
0.713779	0.527731	0.949132		0.52891	0.22625	1.6498
0.549942	0.341528	1.33712		0.94023	0.77241	0.57073
0.812136	0.686346	0.69122		0.94972	0.79984	0.53468
0.685729	0.513396	0.975233		0.43531	0.17219	1.8254
0.80012	0.646806	0.750755		0.52838	0.30937	1.4173
0.809392	0.678602	0.702659		0.58744	0.32785	1.3707
0.723892	0.623959	0.786487		0.50169	0.22386	1.6571
0.778361	0.706931	0.661316		0.49101	0.17911	1.8016
0.687034	0.481658	1.03497		0.49235	0.19515	1.7481
0.744149	0.577175	0.862974		0.35928	0.12336	2.0055
0.580686	0.353247	1.30904		0.39179	0.21966	1.6701
0.858004	0.67727	0.704637		0.67418	0.38236	1.2417
0.80311	0.71952	0.643377		0.66686	0.32518	1.3773
0.597343	0.422658	1.15386		0.3783	0.18893	1.7686
0.794588	0.701462	0.669191		0.28948	0.15572	1.8836
0.807571	0.682981	0.696178		0.30853	0.12303	2.0068
0.761844	0.595625	0.832257		0.39422	0.14982	1.905
0.593557	0.387578	1.23002		0.23813	0.084145	2.1691
0.785004	0.537328	0.93195		0.26896	0.092669	2.1319
0.768822	0.50788	0.985418		0.37146	0.13608	1.9563
0.628872	0.413977	1.1723		0.48591	0.23088	1.6358
0.764298	0.574053	0.868246		0.49575	0.2312	1.6348
0.685595	0.437547	1.12282		0.77019	0.61167	0.80614
0.748175	0.553679	0.903194		0.66444	0.38089	1.245
0.557999	0.388591	1.22775		0.50587	0.30744	1.4223
0.766364	0.506859	0.987312		0.54067	0.26056	1.549
0.833889	0.684158	0.694442		0.57462	0.25767	1.5572
0.805588	0.591452	0.83914		0.59088	0.32253	1.3839
0.793888	0.656815	0.735415		0.59952	0.25692	1.5594
0.784679	0.604588	0.817599		0.65076	0.45387	1.0896
0.771542	0.564125	0.885156		0.66794	0.46992	1.0578
0.812811	0.634723	0.769527		0.6902	0.44815	1.1012
0.891057	0.726624	0.633367		0.60276	0.35283	1.31
0.758673	0.542866	0.922139		0.63262	0.44804	1.1014
0.747888	0.570534	0.874214		0.62332	0.46498	1.0675
0.75931	0.56124	0.890112		0.70121	0.4552	1.087
0.68134	0.447965	1.10153		0.75443	0.46564	1.0662
0.78468	0.619807	0.793093		0.64595	0.40188	1.1984
0.833558	0.664537	0.723707		0.67202	0.37347	1.2619
0.817212	0.641269	0.759321		0.6398	0.43994	1.1179
0.761181	0.467511	1.0625		0.67272	0.55208	0.90599
0.837279	0.654577	0.738828		0.66946	0.38856	1.2278
0.839662	0.61613	0.798969		0.63937	0.4485	1.1005
0.849995	0.697592	0.674795		0.59621	0.32007	1.3901
0.764642	0.535268	0.935618		0.65051	0.38667	1.2321
0.771175	0.624109	0.786251		0.61068	0.3248	1.3783
0.692656	0.571663	0.872296		0.61499	0.41352	1.1733
0.780576	0.575546	0.865721		0.57151	0.35016	1.3164
0.7926	0.625438	0.784144		0.84085	0.52666	0.95107
0.822	0.673451	0.710325		0.80384	0.53855	0.92978
0.839099	0.667727	0.718901		0.78098	0.47836	1.0413
0.80768	0.668454	0.717809		0.71248	0.40357	1.1948
0.803493	0.643204	0.756321		0.62543	0.28634	1.4779
0.797616	0.612966	0.80405		0.62174	0.35377	1.3078
0.733019	0.614602	0.801421		0.6569	0.42076	1.1579
0.789679	0.53785	0.931023		0.60179	0.33469	1.3538
0.867241	0.705864	0.662848		0.87241	0.65921	0.73177
0.887263	0.74928	0.601976		0.85055	0.6721	0.71234
0.764432	0.534228	0.937476		0.8366	0.69954	0.67197
0.803638	0.632433	0.773116		0.81982	0.74127	0.61299
0.743342	0.54583	0.916918		0.41251	0.17574	1.8131
0.762421	0.607289	0.813215		0.34034	0.10334	2.0867
0.81782	0.650536	0.745016		0.59701	0.286	1.4788
0.810305	0.690564	0.685033		0.63437	0.31241	1.4095
0.709644	0.589654	0.842117		0.87258	0.58143	0.85582
0.850915	0.64357	0.755754		0.83118	0.59601	0.83162
0.772565	0.523219	0.957291		0.76912	0.55189	0.90632
0.779978	0.582475	0.854073		0.75852	0.59154	0.839
0.774142	0.615162	0.800521		0.33625	0.11883	2.0235
0.612687	0.437114	1.12372		0.35577	0.12341	2.0054
0.697878	0.502615	0.995217		0.36513	0.11737	2.0293
0.744056	0.555694	0.899695		0.35435	0.097338	2.1119
0.821619	0.645879	0.752185		0.71147	0.54244	0.92289
0.815978	0.595803	0.831965		0.94201	0.8469	0.47523
0.737035	0.520027	0.963093		0.86333	0.6535	0.74048
0.768776	0.602302	0.821322		0.84389	0.73506	0.62159
0.818537	0.671022	0.713958		0.75451	0.60764	0.81264
0.802789	0.643611	0.755691		0.4614	0.25525	1.5641
0.718838	0.526692	0.951006		0.44923	0.2527	1.5714
0.78001	0.670498	0.714743		0.29853	0.10939	2.0617
0.760265	0.570627	0.874056		0.29333	0.11514	2.0383
0.787755	0.572493	0.870887		0.36053	0.13793	1.9493
0.753268	0.512798	0.976333		0.34864	0.091843	2.1355
0.790206	0.649158	0.747132		1	1	0.16962
0.835837	0.738968	0.616165		1	1	0.0591
0.750133	0.553821	0.902948		0.91168	0.72036	0.64219
0.865222	0.669011	0.716972		0.75806	0.60438	0.81794
0.776499	0.648401	0.748297		0.33613	0.13476	1.9613
0.770374	0.617606	0.796608		0.37835	0.18096	1.7953
0.806484	0.603672	0.819089		0.44154	0.18506	1.7815
0.810034	0.668498	0.717743		0.64965	0.33372	1.3562
0.745113	0.536435	0.93354		0.75449	0.57733	0.8627
0.837304	0.665918	0.721624		0.77243	0.71133	0.65501
0.861106	0.755816	0.593067		0.23185	0.099853	2.1013
0.796664	0.641175	0.759468		0.57935	0.2525	1.572
0.708707	0.58713	0.846308		0.60423	0.36416	1.2834
0.768844	0.623275	0.787574		0.47232	0.2815	1.491
0.701526	0.399337	1.204		0.49959	0.25666	1.5601
0.789747	0.676596	0.705639		0.60221	0.3834	1.2394
0.793358	0.615161	0.800523		0.59374	0.35892	1.2956
0.766069	0.554724	0.901379		0.50024	0.20341	1.7213
0.68423	0.428528	1.14154		0.56436	0.31994	1.3905
0.79414	0.611997	0.805609		0.60045	0.38066	1.2456
0.763138	0.545094	0.918212		0.57336	0.33326	1.3573
0.725306	0.502214	0.995965		0.65005	0.38352	1.2391
0.754484	0.478664	1.04075		0.71952	0.37435	1.2599
0.713907	0.466323	1.06484		0.73496	0.41204	1.1765
0.696788	0.433445	1.1313		0.96629	1	0.13604
0.746342	0.530884	0.943461		0.97836	0.96874	0.33374
0.718022	0.465597	1.06627		0.43383	0.18463	1.7829
0.738271	0.48021	1.03776		0.37351	0.18399	1.7851
0.773646	0.5806	0.857215		0.42617	0.17753	1.807
0.710529	0.497789	1.00426		0.4535	0.16867	1.8376
0.598088	0.37243	1.2643		0.53868	0.3382	1.3452
0.822623	0.729101	0.629897		0.66149	0.45446	1.0884
0.861798	0.759376	0.588242		0.6783	0.40936	1.1822
0.814304	0.674114	0.709336		0.71948	0.53034	0.94445
0.699018	0.448178	1.1011		0.72853	0.52222	0.95911
0.746803	0.537124	0.932312		0.66696	0.4477	1.1021
0.625721	0.400485	1.20148		0.50416	0.22523	1.6529
0.730858	0.603253	0.819772		0.50263	0.20703	1.7097
0.769384	0.552963	0.904441		0.46015	0.202	1.7258
0.780546	0.556269	0.898698		0.62971	0.27306	1.5141
0.702992	0.429281	1.13996		0.60454	0.27535	1.5077
0.717975	0.514681	0.972872		0.5622	0.26863	1.5263
0.833246	0.74362	0.609744		0.59034	0.29704	1.4494
0.774601	0.599175	0.826431		0.51823	0.2321	1.6321
0.697201	0.517889	0.966996		0.99006	0.92471	0.38295
0.672245	0.484712	1.0291		1	1	0.1629
0.645546	0.471064	1.05553		0.48823	0.21696	1.6784
0.729996	0.56032	0.891698		0.45321	0.17052	1.8312
0.766375	0.601478	0.822666		0.48226	0.23125	1.6347
0.724125	0.550509	0.908719		0.67791	0.42605	1.1467
0.586022	0.370088	1.26969		0.67536	0.44158	1.1145
0.725845	0.463978	1.06947		0.67211	0.48687	1.025
0.754077	0.518634	0.965634		0.6408	0.34219	1.3355
0.739668	0.488893	1.02111		0.78819	0.60864	0.81102
0.783381	0.578164	0.861308		0.77917	0.60302	0.82016
0.654292	0.376233	1.25561		0.71842	0.49855	1.0028
0.801382	0.631038	0.775307		0.56929	0.33957	1.3419
0.808473	0.629793	0.777267		0.62103	0.34692	1.3241
0.846337	0.666279	0.72108		0.5379	0.21438	1.6865
0.839296	0.615417	0.800113		0.56848	0.29321	1.4595
0.782238	0.502288	0.995827		0.59026	0.31924	1.3922
0.807238	0.639723	0.761725		0.59799	0.34047	1.3397
0.808089	0.672348	0.711974		0.56272	0.31189	1.4109
0.821764	0.615101	0.80062		0.55474	0.26357	1.5405
0.740262	0.421381	1.15656		0.54932	0.27141	1.5186
0.718837	0.627062	0.781575		0.53411	0.28299	1.4869
0.733823	0.600427	0.824383		0.40199	0.16844	1.8384
0.680252	0.428611	1.14136		0.45447	0.17803	1.8053
0.790418	0.673496	0.710259		0.55184	0.31999	1.3903
0.885811	0.917275	0.391468		0.59099	0.31995	1.3904
0.802977	0.601529	0.822583		0.74611	0.43871	1.1204
0.642891	0.407123	1.18705		0.78516	0.53282	0.93999
0.831022	0.753068	0.596806		0.72671	0.51994	0.96326
0.908469	0.787583	0.550664		0.71459	0.4691	1.0594
0.920046	0.901755	0.409444		0.58592	0.32074	1.3884
0.883217	0.778096	0.563175		0.71662	0.5465	0.91574
0.615803	0.358679	1.29622		0.71484	0.49231	1.0146
0.761162	0.618454	0.795252		0.65937	0.35301	1.3096
0.732804	0.525341	0.953448		0.6205	0.32973	1.366
0.696116	0.405232	1.19114		0.56519	0.27434	1.5105
0.807379	0.636037	0.767471		0.53001	0.25677	1.5598
0.804796	0.539276	0.928489		0.40615	0.11385	2.0435
0.818291	0.619796	0.79311		0.6944	0.45636	1.0846
0.738412	0.496494	1.0067		0.65398	0.3858	1.234
0.79303	0.616205	0.798849		0.66058	0.42233	1.1545
0.767068	0.573029	0.86998		0.7813	0.569	0.87683
0.737024	0.508108	0.984996		0.70737	0.44437	1.1088
0.80477	0.741719	0.612364		0.66493	0.41481	1.1705
0.753398	0.55323	0.903976		0.57344	0.32403	1.3802
0.750202	0.521266	0.960837		0.55847	0.25633	1.5611
0.656412	0.371244	1.26703		0.60122	0.32655	1.3739
0.903133	0.813501	0.517128		0.57709	0.29087	1.4657
0.875205	0.768898	0.575428		0.56552	0.29106	1.4652
0.709803	0.514143	0.97386		0.49922	0.22993	1.6386
0.5795	0.328356	1.3694		0.55594	0.26278	1.5427
0.706316	0.58039	0.857567		0.56759	0.24684	1.5884
0.8362	0.762173	0.584463		0.56131	0.24217	1.6021
0.834885	0.674421	0.708879		0.67791	0.37095	1.2677
0.759682	0.525268	0.95358		0.74096	0.3966	1.21
0.753438	0.525132	0.953825		0.69525	0.41631	1.1673
0.655788	0.470484	1.05667		0.68496	0.51981	0.96349
0.858798	0.693927	0.680123		0.71369	0.4501	1.0972
0.819519	0.656994	0.735141		0.67087	0.41339	1.1736
0.659826	0.38516	1.23543		0.64105	0.37033	1.2691
0.741148	0.491259	1.0166		0.58509	0.25479	1.5654
0.81053	0.627512	0.780863		0.62486	0.3501	1.3165
0.823096	0.664264	0.724119		0.61177	0.33546	1.3519
0.765891	0.533732	0.938361		0.66416	0.40667	1.188
0.690484	0.418053	1.16361		0.68668	0.42557	1.1477
0.825408	0.700896	0.670009		0.54699	0.27815	1.5001
0.856341	0.746983	0.605123		0.38375	0.16089	1.8651
0.841371	0.690253	0.68549		0.3968	0.14264	1.9316
0.709157	0.413487	1.17335		0.51684	0.22442	1.6554
0.787312	0.6429	0.756792		0.5999	0.28449	1.4829
0.782653	0.60332	0.819662		0.71831	0.45308	1.0912
0.649033	0.407991	1.18517		0.60937	0.30662	1.4244
0.630661	0.399994	1.20256		0.51258	0.20884	1.7039
0.827832	0.691169	0.684149		0.60394	0.26048	1.5492
0.863295	0.734347	0.622576		0.61605	0.3058	1.4265
0.823581	0.67124	0.713631		0.58779	0.28424	1.4835
0.80913	0.650124	0.745648		0.66825	0.35806	1.2977
0.681845	0.427812	1.14303		0.57472	0.23507	1.6232
0.790811	0.624307	0.785935		0.66579	0.45543	1.0865
0.86924	0.718816	0.644374		0.62293	0.34924	1.3186
0.878945	0.754506	0.594847		0.62861	0.37617	1.2558
0.828692	0.628938	0.778613		0.60677	0.36265	1.2869
0.815961	0.613672	0.802914		0.63969	0.39584	1.2117
0.769034	0.585924	0.848316		0.64639	0.31222	1.41
0.664399	0.407945	1.18527		0.57316	0.24047	1.6071
0.667243	0.378826	1.24972		0.54671	0.21413	1.6873
0.865139	0.825109	0.502403		0.42991	0.21153	1.6955
0.93228	0.899993	0.411503		0.68402	0.44844	1.1006
0.939967	0.887535	0.426156		0.63862	0.3291	1.3676
0.858611	0.689226	0.686993		0.56806	0.19016	1.7645
0.796296	0.599509	0.825885		0.5197	0.16119	1.864
0.738175	0.505705	0.989456		0.54337	0.2393	1.6106
0.803825	0.627485	0.780907		0.66633	0.35219	1.3116
0.800051	0.618363	0.795397		0.63217	0.30531	1.4278
0.767397	0.513301	0.975408		0.90544	0.8089	0.52302
0.707637	0.415742	1.16853		0.8842	0.67173	0.7129
0.830684	0.599097	0.82656		0.88981	0.76884	0.57551
0.809604	0.563006	0.887076		0.81781	0.58296	0.85326
0.71911	0.453198	1.09097		0.83265	0.56935	0.87623
0.576394	0.262029	1.54485		0.90471	0.82593	0.50136
0.801037	0.647173	0.750189		0.97362	1	0.24578
0.857721	0.70829	0.659368		0.72705	0.64185	0.75841
0.878118	0.753131	0.59672		0.66604	0.53169	0.94201
0.817855	0.659187	0.731807		0.55309	0.32142	1.3867
0.796728	0.583854	0.851768		0.72462	0.36045	1.2921
0.698254	0.415927	1.16814		0.65818	0.59093	0.84001
0.823888	0.617696	0.796464		0.72395	0.55183	0.90642
0.799004	0.573086	0.869882		0.59313	0.31685	1.3983
0.794534	0.561036	0.890464		0.56713	0.30571	1.4268
0.821499	0.619953	0.792859		0.60119	0.37375	1.2613
0.821348	0.629396	0.777892		0.55625	0.3316	1.3614
0.761942	0.52207	0.959376		0.66728	0.53187	0.9417
0.836531	0.766148	0.579114		0.60573	0.30877	1.4189
0.804222	0.654989	0.7382		0.58513	0.32443	1.3792
0.807197	0.63564	0.768092		0.60848	0.36522	1.2809
0.833554	0.650067	0.745735		0.62673	0.32454	1.3789
0.780257	0.547867	0.913343		0.57444	0.27046	1.5213
0.756228	0.480827	1.03657		0.54743	0.21944	1.6707
0.787171	0.49305	1.01321		0.56043	0.30146	1.4378
0.721313	0.442996	1.11165		0.56308	0.26934	1.5244
0.847588	0.614577	0.801461		0.62352	0.40643	1.1885
0.844254	0.68006	0.700498		0.60837	0.33981	1.3413
0.860423	0.660715	0.729487		0.5732	0.3286	1.3688
0.837129	0.626668	0.782198		0.61817	0.39922	1.2042
0.722355	0.435971	1.12608		0.53294	0.34326	1.3329
0.837063	0.655971	0.736701		0.5423	0.37069	1.2683
0.840386	0.671347	0.713472		0.61333	0.36917	1.2718
0.807336	0.639952	0.761368		0.56734	0.29226	1.4621
0.794763	0.532346	0.940842		0.52333	0.23211	1.6321
0.79105	0.498229	1.00343		0.53804	0.27314	1.5138
0.767032	0.522963	0.957755		0.49897	0.25879	1.554
0.777895	0.511079	0.979502		0.52398	0.30861	1.4193
0.736889	0.484483	1.02954		0.49744	0.27462	1.5097
0.807282	0.549431	0.910603		0.60437	0.32783	1.3707
0.764622	0.530779	0.94365		0.6318	0.36329	1.2854
0.799147	0.627925	0.780212		0.56641	0.19089	1.7621
0.687147	0.47835	1.04135		0.6009	0.27418	1.511
0.831151	0.672413	0.711877		0.64324	0.40502	1.1916
0.842632	0.653019	0.741209		0.57059	0.33371	1.3562
0.848742	0.65857	0.732744		0.60518	0.32041	1.3893
0.800527	0.597387	0.829362		0.69727	0.46592	1.0656
0.728198	0.466229	1.06503		0.67714	0.39303	1.2179
0.825291	0.559029	0.893924		0.29109	0.086758	2.1576
0.846841	0.668328	0.717998		0.29497	0.076725	2.2023
0.887165	0.773857	0.568807		0.26284	0.056603	2.2964
0.916359	0.778258	0.56296		0.5742	0.37134	1.2668
0.833998	0.639613	0.761895		0.60916	0.37765	1.2524
0.713618	0.441752	1.11419		0.67699	0.39108	1.2222
0.746518	0.590491	0.84073		0.73635	0.50043	0.99931
0.739312	0.504389	0.991907		0.68592	0.41244	1.1756
0.737327	0.540766	0.92585		0.58216	0.28054	1.4936
0.828849	0.592111	0.838051		0.59288	0.33598	1.3506
0.868526	0.621979	0.789634		0.65562	0.45296	1.0915
0.85708	0.627404	0.781034		0.60346	0.34737	1.323
0.83482	0.59468	0.833813		0.6287	0.34477	1.3293
0.764594	0.513079	0.975816		0.655	0.38554	1.2346
0.846709	0.847277	0.474771		0.63122	0.33611	1.3503
0.686083	0.461015	1.07535		0.60868	0.29629	1.4514
0.633512	0.361491	1.28963		0.58164	0.31118	1.4127
0.828429	0.665805	0.721795		0.52684	0.19733	1.7409
0.773945	0.538283	0.930253		0.33915	0.094048	2.126
0.707565	0.419883	1.15973		0.37879	0.091594	2.1365
0.69312	0.415089	1.16993		0.50885	0.26952	1.5239
0.686832	0.433797	1.13057		0.62336	0.37287	1.2633
0.819207	0.576311	0.864431		0.71519	0.39553	1.2124
0.82514	0.551199	0.907515		0.804	0.58704	0.84646
0.847642	0.634123	0.770465		0.83956	0.70132	0.66939
0.834698	0.638753	0.763234		0.82332	0.70443	0.6649
0.76484	0.506889	0.987257		0.80196	0.67275	0.71137
0.667099	0.367509	1.27564		0.83455	0.70578	0.66297
0.832572	0.613171	0.80372		0.88705	0.77074	0.57296
0.82018	0.585417	0.84916		0.80509	0.61445	0.80166
0.785106	0.497077	1.0056		0.60478	0.34628	1.3257
0.824586	0.638707	0.763305		0.50352	0.27717	1.5028
0.825376	0.673082	0.710878		0.46198	0.2172	1.6777
0.75068	0.584793	0.8502		0.68239	0.39468	1.2143
0.633692	0.389003	1.22684		0.63267	0.33413	1.3552
0.731293	0.456162	1.08502		0.57049	0.24095	1.6057
0.83465	0.573304	0.869513		0.5422	0.19326	1.7543
0.886696	0.661497	0.728302		0.50704	0.20162	1.727
0.82636	0.492364	1.01451		0.4777	0.21642	1.6801
0.823871	0.579824	0.858518		0.6648	0.414	1.1722
0.797027	0.530076	0.944913		0.49303	0.17286	1.823
0.820309	0.546993	0.914875		0.72122	0.42983	1.1388
0.781563	0.524762	0.954495		0.82338	0.61768	0.79648
0.786083	0.584165	0.851249		0.81262	0.61014	0.8086
0.757916	0.471319	1.05503		0.81521	0.62282	0.7883
0.722834	0.440194	1.11738		0.79008	0.5863	0.84769
0.700322	0.505458	0.989916		0.79594	0.58514	0.84962
0.682427	0.427835	1.14299		0.76665	0.55071	0.90837
0.717976	0.502505	0.995421		0.81829	0.67417	0.70925
0.767733	0.537879	0.93097		0.86619	0.7841	0.55524
0.797815	0.523547	0.956696		0.8104	0.61727	0.79714
0.832548	0.523816	0.956208		0.75444	0.5591	0.8938
0.771607	0.46781	1.06192		0.651	0.34667	1.3247
0.79623	0.547383	0.91419		0.60852	0.31223	1.41
0.809408	0.623134	0.787797		0.56776	0.29927	1.4436
0.709914	0.446574	1.10436		0.56158	0.35724	1.2996
0.712991	0.487913	1.02298		0.57719	0.28894	1.4709
0.71051	0.530705	0.943784		0.53985	0.21169	1.695
0.662177	0.465875	1.06573		0.58695	0.28415	1.4838
0.769525	0.533557	0.938674		0.6232	0.40358	1.1947
0.802636	0.567252	0.879805		0.45861	0.20611	1.7126
0.760327	0.528767	0.947266		0.48676	0.22109	1.6656
0.782327	0.551957	0.906193		0.49844	0.19041	1.7637
0.775351	0.59176	0.838631		0.65051	0.41344	1.1734
0.708487	0.44475	1.10807		0.75433	0.53818	0.93043
0.812641	0.525004	0.954058		0.7362	0.51253	0.97683
0.784222	0.532075	0.941327		0.68929	0.54081	0.92578
0.698043	0.47559	1.04671		0.65517	0.4884	1.0221
0.650389	0.437354	1.12322		0.71937	0.52492	0.95421
0.801745	0.577408	0.862581		0.81994	0.64167	0.75871
0.725373	0.389505	1.22572		0.80191	0.60352	0.81934
0.677498	0.385135	1.23549		0.78913	0.57502	0.86661
0.668835	0.430795	1.13681		0.73069	0.49041	1.0182
0.803667	0.529291	0.946325		0.69971	0.44366	1.1103
0.821605	0.532419	0.940711		0.66177	0.36463	1.2823
0.762006	0.433044	1.13213		0.72076	0.48992	1.0192
0.777457	0.406169	1.18911		0.7214	0.48	1.0382
0.761448	0.462692	1.07202		0.71405	0.46965	1.0583
0.673136	0.404101	1.1936		0.68209	0.43142	1.1355
0.803164	0.60637	0.814705		0.59026	0.32	1.3903
0.767443	0.477991	1.04205		0.53389	0.25654	1.5604
0.81396	0.615219	0.80043		0.59224	0.34394	1.3313
0.852367	0.681701	0.698069		0.66026	0.46184	1.0737
0.878269	0.681278	0.698694		0.43649	0.27015	1.5221
0.81976	0.514865	0.972534		0.48234	0.24755	1.5864
0.701835	0.347903	1.32177		0.63402	0.34532	1.328
0.755663	0.523023	0.957647		0.78114	0.5844	0.85086
0.83414	0.625191	0.784536		0.72289	0.56624	0.88153
0.83121	0.560609	0.891199		0.70789	0.51451	0.97318
0.805184	0.493657	1.01206		0.68724	0.34532	1.328
0.850239	0.576858	0.863508		0.64537	0.35459	1.3059
0.752234	0.453237	1.09089		0.75874	0.58567	0.84874
0.859895	0.585945	0.848281		0.80282	0.64752	0.74965
0.854066	0.564693	0.884182		0.79054	0.5901	0.84138
0.820037	0.538568	0.929746		0.77151	0.50361	0.99336
0.693952	0.346818	1.32437		0.69546	0.41694	1.166
0.882856	0.718882	0.64428		0.6299	0.38721	1.2308
0.880773	0.710973	0.655528		0.68885	0.47795	1.0421
0.722797	0.386925	1.23148		0.68922	0.44175	1.1142
0.618739	0.278458	1.49923		0.73588	0.50768	0.9858
0.794506	0.541278	0.924944		0.63476	0.31013	1.4154
0.717517	0.409473	1.18197		0.66553	0.39507	1.2134
0.806602	0.60946	0.809703		0.69032	0.40637	1.1887
0.718313	0.483222	1.03196		0.66861	0.44693	1.1036
0.749107	0.38967	1.22535		0.57368	0.3685	1.2733
0.710434	0.524797	0.954432		0.47683	0.27122	1.5191
0.786144	0.591664	0.838789		0.43071	0.24751	1.5865
0.65572	0.454392	1.08857		0.45228	0.23225	1.6316
0.801537	0.63989	0.761465		0.66229	0.39587	1.2116
0.834877	0.650969	0.744351		0.67018	0.4056	1.1903
0.856853	0.694864	0.678759		0.60266	0.36554	1.2802
0.774128	0.599824	0.825369		0.57562	0.35239	1.3111
0.713143	0.523292	0.957158		0.65792	0.39588	1.2116
0.810027	0.531359	0.94261		0.76777	0.57159	0.87242
0.876487	0.824316	0.503404		0.83233	0.72992	0.62875
0.871548	0.770298	0.573555		0.81407	0.59691	0.83014
0.865952	0.667746	0.718874		0.7722	0.42898	1.1406
0.879468	0.720586	0.64187		0.67813	0.36875	1.2728
0.73849	0.401213	1.19989		0.6354	0.33533	1.3522
0.763863	0.530966	0.943316		0.60126	0.31848	1.3941
0.872051	0.741577	0.612559		0.50861	0.20444	1.718
0.891294	0.719933	0.642792		0.52039	0.23858	1.6127
0.910023	0.746958	0.605157		0.63126	0.37477	1.259
0.879612	0.698565	0.673383		0.70023	0.43971	1.1184
0.760375	0.509311	0.982769		0.64132	0.36998	1.2699
0.816795	0.666206	0.721191		0.5392	0.27024	1.5218
0.877079	0.815591	0.514464		0.46177	0.27765	1.5014
0.901906	0.794168	0.542056		0.54929	0.29305	1.46
0.908437	0.733893	0.623208		0.60415	0.3218	1.3858
0.853011	0.649601	0.746452		0.57254	0.24655	1.5893
0.876864	0.766043	0.579255		0.82145	0.71159	0.65465
0.964127	0.902884	0.408127		0.78285	0.58209	0.85472
0.907612	0.783799	0.555639		0.79508	0.56977	0.87552
0.785201	0.565924	0.882076		0.72183	0.44375	1.1101
0.886677	0.78805	0.550053		0.5313	0.28798	1.4735
0.88549	0.685779	0.692054		0.46866	0.22472	1.6545
0.842124	0.690251	0.685493		0.52483	0.22363	1.6578
0.731774	0.438832	1.12018		0.5873	0.29785	1.4473
0.905279	0.820968	0.507636		0.66637	0.35468	1.3056
0.913778	0.758229	0.589795		0.6705	0.3716	1.2662
0.806207	0.591832	0.838512		0.55793	0.30616	1.4256
0.759892	0.542996	0.921908		0.48632	0.22418	1.6561
0.841308	0.653947	0.73979		0.53771	0.25173	1.5742
0.772636	0.514743	0.972759		0.55089	0.22336	1.6587
0.690646	0.416119	1.16773		0.57278	0.25656	1.5604
0.813459	0.582862	0.853426		0.35531	0.16099	1.8647
0.757629	0.469646	1.05831		0.35178	0.15255	1.8951
0.77293	0.568693	0.877347		0.29468	0.079532	2.1896
0.766541	0.547972	0.913158		0.22561	0.013673	2.5206
0.797584	0.624525	0.78559		0.26791	0.046204	2.3476
0.790365	0.558066	0.895588		0.66875	0.33948	1.3421
0.822251	0.582864	0.853423		0.57987	0.22893	1.6417
0.808473	0.629297	0.778047		0.51414	0.20363	1.7206
0.694145	0.409674	1.18154		0.43948	0.19857	1.7369
0.863989	0.602702	0.820669		0.43449	0.21349	1.6893
0.836173	0.637036	0.765911		0.35707	0.16833	1.8388
0.809935	0.648986	0.747397		0.3329	0.11351	2.0449
0.80011	0.563128	0.886866		0.27186	0.049577	2.3308
0.75947	0.540961	0.925505		0.51736	0.23904	1.6114
0.743638	0.541752	0.924105		0.43644	0.21051	1.6987
0.788652	0.553661	0.903226		0.37724	0.15949	1.87
0.841655	0.561799	0.88915		0.54376	0.24634	1.5899
0.866131	0.700579	0.670467		0.6012	0.28317	1.4864
0.881153	0.734166	0.622828		0.58976	0.24262	1.6008
0.824385	0.561843	0.889076		0.5358	0.21222	1.6933
0.754644	0.424988	1.14896		0.54497	0.23475	1.6242
0.734961	0.469054	1.05947		0.60076	0.32658	1.3738
0.677534	0.385938	1.23369		0.65564	0.47451	1.0488
0.753556	0.577305	0.862754		0.80523	0.67958	0.70121
0.84974	0.710841	0.655717		0.7333	0.52334	0.95708
0.887841	0.708084	0.659662		0.66933	0.43003	1.1384
0.889992	0.698369	0.673667		0.65776	0.32613	1.3749
0.885989	0.730393	0.62809		0.70023	0.3843	1.2374
0.815538	0.656917	0.735259		0.90945	0.92264	0.38531
0.717404	0.502038	0.996295		0.88371	0.73038	0.62811
0.795613	0.60905	0.810364		0.53519	0.37242	1.2643
0.9019	0.724623	0.636178		0.71917	0.63673	0.76639
0.882863	0.690132	0.685667		0.67849	0.47762	1.0428
0.857012	0.742957	0.610656		0.61799	0.40329	1.1954
0.860107	0.754072	0.595439		0.60974	0.32508	1.3775
0.768423	0.475906	1.04609		0.78439	0.61205	0.80552
0.919599	0.890382	0.422791		0.70628	0.57131	0.8729
0.890731	0.72063	0.641807		0.68743	0.4843	1.0299
0.797139	0.545428	0.917624		0.60182	0.35904	1.2954
0.927194	0.815346	0.514776		0.64477	0.4176	1.1646
0.907921	0.781869	0.558185		0.62789	0.42512	1.1487
0.76253	0.513577	0.9749		0.63303	0.37753	1.2527
0.862445	0.606372	0.814701		0.67303	0.59734	0.82944
0.825597	0.565554	0.882708		0.61835	0.40514	1.1913
0.778453	0.469443	1.05871		0.51996	0.30559	1.4271
0.842431	0.682034	0.697577		0.66205	0.46769	1.0621
0.851908	0.66979	0.715804		0.64749	0.51629	0.96992
0.773341	0.438801	1.12024		0.52908	0.24067	1.6065
0.701752	0.470902	1.05585		0.69591	0.54127	0.92495
0.586099	0.261828	1.54542		0.55296	0.21648	1.6799
0.836472	0.601497	0.822636		0.5354	0.29398	1.4575
0.829112	0.609277	0.809998		0.66473	0.38624	1.233
0.696721	0.396718	1.20975		0.70789	0.59611	0.83146
0.798332	0.491945	1.0153		0.67666	0.5572	0.89708
0.891913	0.72615	0.634032		0.6653	0.53809	0.93059
0.880612	0.78303	0.556652		0.60511	0.28634	1.4779
0.874645	0.707558	0.660417		0.63015	0.39941	1.2038
0.780418	0.560986	0.89055		0.62589	0.43962	1.1186
0.815656	0.678773	0.702406		0.54854	0.35203	1.3119
0.842789	0.673746	0.709886		0.67197	0.6007	0.82394
0.848436	0.691105	0.684243		0.69884	0.65387	0.73992
0.826999	0.62537	0.784252		0.62616	0.41693	1.166
0.838818	0.548186	0.912783		0.66729	0.40304	1.1959
0.800375	0.61749	0.796792		0.66002	0.44247	1.1127
0.802858	0.615425	0.8001		0.4018	0.24045	1.6072
0.868853	0.707348	0.660717		0.67274	0.32758	1.3713
0.864212	0.681353	0.698584		0.63413	0.34786	1.3219
0.854721	0.594668	0.833832		0.59509	0.37672	1.2545
0.802026	0.50044	0.999286		0.79346	0.55773	0.89617
0.837511	0.670416	0.714866		0.52506	0.29421	1.4569
0.831537	0.589776	0.841916		0.22437	0.059821	2.2809
0.865144	0.760498	0.586724		0.53641	0.24785	1.5855
0.894078	0.770404	0.573413		0.62691	0.3461	1.3261
0.896422	0.735458	0.621032		0.69681	0.49524	1.0091
0.830696	0.600336	0.824532		0.77003	0.5624	0.88812
0.878243	0.75455	0.594788		0.60735	0.41393	1.1724
0.915697	0.732337	0.625376		0.46867	0.26571	1.5345
0.948938	0.850969	0.47023		0.37295	0.2099	1.7006
0.917955	0.790907	0.546312		0.65332	0.34592	1.3265
0.865737	0.656366	0.736098		0.61164	0.29029	1.4673
0.742357	0.41818	1.16334		0.56917	0.26928	1.5245
0.928681	0.805103	0.527894		0.51229	0.20904	1.7033
0.89871	0.728692	0.630468		0.55682	0.2827	1.4877
0.867769	0.726824	0.633087		0.11589	0.025892	2.4531
0.781369	0.586917	0.846662		0.2436	0.011539	2.5327
0.825769	0.576076	0.864828		0.60934	0.33133	1.362
0.848633	0.691439	0.683754		0.79029	0.57123	0.87304
0.760914	0.649922	0.745958		0.77754	0.56096	0.8906
0.619145	0.413434	1.17346		0.75943	0.56147	0.88971
0.818961	0.610673	0.807744		0.76008	0.58839	0.84421
0.823813	0.597769	0.828735		0.83363	0.71137	0.65496
0.808304	0.577652	0.862171		0.7992	0.66365	0.72504
0.800606	0.555315	0.900352		0.71805	0.54761	0.91379
0.778265	0.498224	1.00344		0.57792	0.36408	1.2836
0.723126	0.548919	0.9115		0.46074	0.26283	1.5426
0.711163	0.558079	0.895565		0.64398	0.30775	1.4215
0.639308	0.391972	1.22023		0.56003	0.25925	1.5527
0.82558	0.594715	0.833756		0.57197	0.29301	1.4601
0.843458	0.568292	0.878031		0.59007	0.25736	1.5581
0.814243	0.613605	0.803022		0.57448	0.20005	1.7321
0.657676	0.41357	1.17317		0.52949	0.20508	1.7159
0.810857	0.600686	0.823959		0.51132	0.21402	1.6876
0.838105	0.651223	0.743961		1	1	0.048965
0.868644	0.666117	0.721324		0.24195	0.049223	2.3325
0.778473	0.462562	1.07228		0.16128	0.020383	2.4832
0.843884	0.682779	0.696476		0.6358	0.35527	1.3042
0.863549	0.707388	0.660661		0.70702	0.47523	1.0474
0.867781	0.624293	0.785959		0.81484	0.65056	0.74498
0.767569	0.446891	1.10371		0.89099	0.77729	0.56425
0.778988	0.52034	0.962524		0.89538	0.78486	0.55425
0.828376	0.56233	0.888238		0.8854	0.78409	0.55525
0.865517	0.584777	0.850227		0.85145	0.68702	0.69023
0.847419	0.5475	0.913986		0.8006	0.60544	0.81622
0.750591	0.45134	1.09471		0.83068	0.61981	0.79309
0.885079	0.770862	0.5728		0.77241	0.51431	0.97355
0.93241	0.837456	0.486935		0.71731	0.46603	1.0654
0.925847	0.86728	0.450369		0.66403	0.38141	1.2439
0.894552	0.782479	0.55738		0.5834	0.31132	1.4123
0.801971	0.493266	1.0128		0.59693	0.19251	1.7567
0.847762	0.68515	0.69298		0.52297	0.22031	1.668
0.908122	0.78186	0.558196		0.49299	0.23359	1.6276
0.91775	0.850076	0.471327		0.51737	0.28463	1.4825
0.816468	0.607762	0.812449		0.59115	0.33259	1.3589
0.740157	0.406052	1.18937		0.46566	0.24489	1.5941
0.745126	0.474777	1.04829		0.56609	0.36152	1.2896
0.830642	0.592319	0.837707		0.73963	0.58599	0.8482
0.910602	0.825935	0.501362		0.82101	0.70224	0.66806
0.874193	0.629355	0.777956		0.85186	0.71583	0.64861
0.869154	0.627194	0.781366		0.87467	0.72408	0.63695
0.765773	0.418163	1.16338		0.90258	0.8059	0.52686
0.772752	0.624075	0.786304		0.92042	0.92114	0.38703
0.741505	0.491049	1.017		0.91372	0.87044	0.44656
0.759168	0.496156	1.00734		0.84494	0.74189	0.61212
0.864775	0.647594	0.74954		0.81002	0.6981	0.67406
0.863435	0.664225	0.724178		0.78062	0.57475	0.86707
0.702924	0.375656	1.25693		0.74082	0.51983	0.96346
0.773425	0.612994	0.804005		0.71688	0.46441	1.0686
0.805103	0.607619	0.81268		0.63286	0.38945	1.2258
0.83011	0.552188	0.90579		0.51457	0.25801	1.5563
0.799873	0.447515	1.10245		0.58403	0.28852	1.472
0.820659	0.549624	0.910266		0.55867	0.2401	1.6082
0.769235	0.536618	0.933213		0.61831	0.32182	1.3857
0.670963	0.365563	1.28014		0.64932	0.35755	1.2989
0.698209	0.434452	1.12922		0.48176	0.23125	1.6347
0.712933	0.43132	1.13572		0.68928	0.39252	1.219
0.648339	0.270681	1.52064		0.79063	0.59428	0.83447
0.813135	0.578293	0.86109		0.84114	0.69469	0.67902
0.757481	0.513447	0.975139		0.83041	0.66145	0.72838
0.813475	0.644402	0.754468		0.79076	0.63176	0.77417
0.858552	0.665573	0.722143		0.71455	0.48904	1.0208
0.849878	0.65266	0.741759		0.71283	0.49249	1.0143
0.750476	0.434632	1.12884		0.81619	0.69739	0.67509
0.866723	0.789014	0.54879		0.81417	0.63694	0.76607
0.869365	0.691847	0.683159		0.8245	0.61129	0.80675
0.876627	0.723737	0.637425		0.81184	0.59665	0.83057
0.825796	0.625603	0.783883		0.78212	0.58326	0.85275
0.881295	0.712921	0.652748		0.76241	0.528	0.94864
0.868389	0.634452	0.769951		0.71965	0.41536	1.1694
0.837325	0.683542	0.69535		0.70452	0.42753	1.1436
0.854324	0.655622	0.737233		0.56985	0.34501	1.3287
0.698836	0.422251	1.15472		0.48617	0.25343	1.5694
0.850169	0.687724	0.689195		0.73404	0.48911	1.0207
0.845698	0.632289	0.773342		0.65578	0.41458	1.171
0.812461	0.629224	0.778163		0.46796	0.24335	1.5986
0.782511	0.647153	0.750219		0.47216	0.19458	1.7499
0.876352	0.729623	0.629166		0.58565	0.31178	1.4112
0.890443	0.698601	0.673331		0.79826	0.63602	0.7675
0.839958	0.524642	0.954712		0.88662	0.79599	0.53968
0.839564	0.561671	0.88937		0.80417	0.65777	0.73396
0.846171	0.622192	0.789295		0.65705	0.44257	1.1125
0.856013	0.673093	0.710861		0.53826	0.22155	1.6642
0.888196	0.760652	0.586517		0.60061	0.29976	1.4423
0.857842	0.776372	0.565462		0.83914	0.65136	0.74376
0.757364	0.555092	0.900739		0.84151	0.67554	0.70721
0.771608	0.608926	0.810565		0.7959	0.57942	0.85919
0.754362	0.506193	0.98855		0.77481	0.51292	0.97611
0.808394	0.627729	0.780522		0.74009	0.48952	1.0199
0.851131	0.726989	0.632854		0.66631	0.45543	1.0865
0.823563	0.68282	0.696416		0.62707	0.369	1.2722
0.685021	0.540107	0.927017		0.73651	0.46124	1.0749
0.644805	0.460846	1.07568		0.62471	0.36176	1.289
0.859114	0.71297	0.652678		0.53272	0.26056	1.549
0.781253	0.653538	0.740416		0.60235	0.31119	1.4127
0.647329	0.381242	1.24425		0.62237	0.37611	1.2559
0.807265	0.635852	0.767761		0.59921	0.35393	1.3074
0.661142	0.328291	1.36956		0.58997	0.33752	1.3469
0.733004	0.520463	0.962299		0.48774	0.2354	1.6222
0.708787	0.344301	1.33042		0.42283	0.21337	1.6897
0.815416	0.652823	0.741509		0.47234	0.20978	1.701
0.830156	0.645221	0.7532		0.66733	0.4071	1.1871
0.844145	0.657786	0.733936		0.84915	0.68657	0.69089
0.810655	0.61663	0.79817		0.81995	0.70056	0.6705
0.78225	0.551265	0.907399		0.68637	0.51499	0.97231
0.863094	0.703554	0.666173		0.61177	0.41667	1.1666
0.810398	0.544627	0.919035		0.72692	0.5055	0.98984
0.868334	0.764498	0.581332		0.84637	0.71693	0.64704
0.790075	0.53228	0.940959		0.80894	0.65116	0.74406
0.53035	0.263107	1.54181		0.74978	0.53936	0.92834
0.670505	0.363964	1.28386		0.69525	0.46585	1.0658
0.842444	0.615146	0.800548		0.67581	0.39327	1.2173
0.669488	0.369222	1.27168		0.71151	0.46371	1.07
0.898281	0.721232	0.640957		0.65649	0.44209	1.1135
0.763932	0.528871	0.947079		0.56051	0.31008	1.4155
0.862871	0.707973	0.659821		0.57102	0.30008	1.4414
0.731218	0.538422	0.930006		0.54678	0.27144	1.5185
0.483282	0.225392	1.65244		0.55582	0.28187	1.4899
0.66007	0.378099	1.25137		0.58203	0.322	1.3853
0.771968	0.638951	0.762925		0.50553	0.22381	1.6573
0.805934	0.737092	0.618764		0.54212	0.22538	1.6525
0.797091	0.642591	0.75727		0.64443	0.53157	0.94223
0.815327	0.657691	0.734081		0.56662	0.27689	1.5035
0.714085	0.564845	0.883923		0.48552	0.17507	1.8154
0.705975	0.536192	0.933973		0.51186	0.21807	1.675
0.689447	0.470426	1.05678		0.70808	0.44759	1.1023
0.759435	0.494681	1.01012		0.75429	0.57389	0.86853
0.753196	0.612952	0.804071		0.79489	0.59687	0.83022
0.693303	0.537769	0.931167		0.82252	0.68174	0.69801
0.71386	0.488976	1.02095		0.80896	0.68531	0.69274
0.778489	0.558826	0.894275		0.75428	0.5421	0.9235
0.847238	0.641608	0.758795		0.67967	0.44521	1.1071
0.862725	0.695719	0.677515		0.63134	0.34997	1.3168
0.811605	0.581369	0.855926		0.66318	0.31952	1.3915
0.791291	0.473882	1.05003		0.7692	0.50371	0.99317
0.795243	0.527851	0.948917		0.75295	0.51663	0.96931
0.852007	0.650205	0.745524		0.60559	0.3432	1.3331
0.764723	0.46195	1.07349		0.50936	0.27508	1.5085
0.665471	0.484787	1.02895		0.36768	0.12362	2.0045
0.696249	0.515416	0.971522		0.39591	0.15796	1.8755
0.732789	0.553986	0.902661		0.38993	0.14445	1.9249
0.777313	0.573326	0.869477		0.41412	0.13259	1.9697
0.822129	0.59558	0.832331		0.94847	0.80028	0.53413
0.766887	0.510261	0.981012		0.59894	0.44526	1.107
0.761007	0.537302	0.931997		0.6017	0.40742	1.1864
0.78398	0.612803	0.804311		0.47997	0.27747	1.5019
0.808042	0.68836	0.688262		0.51002	0.30611	1.4257
0.826514	0.72486	0.635845		0.60138	0.35707	1.3
0.754087	0.545414	0.91765		0.61259	0.34717	1.3235
0.746395	0.58829	0.84438		0.65599	0.39883	1.2051
0.772297	0.682466	0.696939		0.58454	0.35607	1.3024
0.836372	0.654589	0.738809		0.53228	0.36235	1.2876
0.843263	0.641621	0.758776		0.53801	0.34606	1.3262
0.833097	0.65744	0.734463		0.61048	0.36663	1.2777
0.856462	0.697454	0.674995		0.67759	0.44984	1.0977
0.759751	0.553044	0.904299		0.71742	0.5193	0.96443
0.712216	0.601691	0.822319		0.68694	0.44792	1.1016
0.758952	0.664462	0.72382		0.6496	0.33681	1.3486
0.836155	0.617702	0.796454		0.58774	0.30403	1.4311
0.816788	0.528482	0.94778		0.5267	0.23481	1.624
0.822564	0.552328	0.905547		0.53251	0.27017	1.522
0.77239	0.565479	0.882837		0.53389	0.22318	1.6592
0.737939	0.580083	0.858083		0.53592	0.26289	1.5424
0.738145	0.494375	1.0107		0.4347	0.1905	1.7634
0.808748	0.628946	0.778601		0.38461	0.1734	1.8212
0.8538	0.72421	0.636759		0.39802	0.17781	1.806
0.829622	0.599077	0.826591		0.43597	0.22518	1.6531
0.818667	0.635342	0.768558		0.57196	0.23598	1.6205
0.784563	0.581899	0.855038		0.56554	0.24873	1.5829
0.799213	0.546389	0.915935		0.50808	0.20773	1.7075
0.669085	0.495358	1.00884		0.43076	0.16149	1.8629
0.694151	0.532432	0.940688		0.41608	0.17825	1.8045
0.755362	0.601564	0.822525		0.47466	0.21559	1.6827
0.807552	0.668379	0.717922		0.46009	0.27116	1.5193
0.80953	0.615348	0.800223		0.41226	0.17548	1.814
0.72496	0.517119	0.968404		0.65253	0.39561	1.2122
0.713944	0.564679	0.884206		0.611	0.29838	1.4459
0.666516	0.415329	1.16941		0.60167	0.26216	1.5445
0.778256	0.567708	0.879027		0.57058	0.22111	1.6656
0.793064	0.624205	0.786098		0.55336	0.24604	1.5908
0.795259	0.672749	0.711374		0.5474	0.25678	1.5598
0.800599	0.664766	0.723361		0.6221	0.30799	1.4209
0.782394	0.630569	0.776046		0.52629	0.24927	1.5814
0.735957	0.560076	0.892119		0.47989	0.21484	1.6851
0.699405	0.511019	0.979612		0.62661	0.46033	1.0767
0.770237	0.585827	0.848477		0.58847	0.34424	1.3306
0.842314	0.668312	0.718023		0.72414	0.5063	0.98834
0.890433	0.734139	0.622866		0.58679	0.29354	1.4587
0.689173	0.518599	0.965698		0.58692	0.45183	1.0937
0.76608	0.56928	0.876348		0.57788	0.34692	1.3241
0.773309	0.531125	0.943029		0.61698	0.42222	1.1548
0.760955	0.506849	0.987331		0.57869	0.3802	1.2466
0.841762	0.587784	0.845221		0.64728	0.52114	0.96106
0.834845	0.673686	0.709975		0.45435	0.13427	1.9632
0.793383	0.658601	0.732697		0.47106	0.19585	1.7458
0.705925	0.451865	1.09365		0.61853	0.43037	1.1377
0.685601	0.436721	1.12453		0.65095	0.50391	0.9928
0.759161	0.506504	0.987971		0.54107	0.34126	1.3378
0.81347	0.581258	0.856112		0.57074	0.33121	1.3623
0.67486	0.526452	0.95144		0.4992	0.24349	1.5982
0.77865	0.548545	0.912154		0.49014	0.26045	1.5493
0.839746	0.597847	0.828608		0.62802	0.40637	1.1887
0.812379	0.619008	0.794367		0.61498	0.4462	1.1051
0.821056	0.603149	0.819941		0.58669	0.2831	1.4866
0.83574	0.646024	0.75196		0.59765	0.31915	1.3924
0.813438	0.632916	0.772357		0.68682	0.35413	1.307
0.777185	0.650144	0.745617		0.51187	0.23169	1.6333
0.782568	0.63644	0.766841		0.5367	0.34039	1.3399
0.825641	0.708571	0.658965		0.70605	0.49261	1.014
0.866185	0.761704	0.585097		0.69138	0.51367	0.97473
0.81654	0.537379	0.931859		0.43919	0.1664	1.8456
0.821889	0.546947	0.914955		0.52054	0.28287	1.4872
0.757931	0.562705	0.887593		0.53936	0.33226	1.3597
0.807247	0.668095	0.718348		0.53186	0.2278	1.6451
0.793738	0.623585	0.787081		0.45974	0.1751	1.8153
0.693	0.485879	1.02686		0.65703	0.40307	1.1959
0.742094	0.513601	0.974856		0.65405	0.42783	1.143
0.804155	0.571317	0.872884		0.55545	0.34528	1.3281
0.820455	0.578669	0.860458		0.56076	0.29324	1.4595
0.728771	0.440705	1.11633		0.51461	0.2486	1.5833
0.732325	0.584812	0.850169		0.59661	0.37133	1.2668
0.806124	0.6971	0.675508		0.67169	0.38816	1.2287
0.798537	0.662115	0.727367		0.697	0.43462	1.1289
0.745999	0.474618	1.0486		0.64856	0.42576	1.1473
0.66825	0.450993	1.09541		0.59361	0.2945	1.4561
0.780089	0.580265	0.857778		0.60658	0.29985	1.442
0.750359	0.490063	1.01888		0.57732	0.2825	1.4882
0.737332	0.528201	0.948286		0.53845	0.2679	1.5284
0.706258	0.452544	1.09229		0.57227	0.27508	1.5085
0.764682	0.455828	1.08569		0.56526	0.33469	1.3538
0.787589	0.504119	0.992409		0.57147	0.37415	1.2604
0.840273	0.695848	0.677328		0.59146	0.30134	1.4381
0.76409	0.510136	0.981243		0.60265	0.32065	1.3887
0.784699	0.527498	0.949553		0.44143	0.17573	1.8132
0.770177	0.546096	0.91645		0.50214	0.21941	1.6708
0.767812	0.561013	0.890504		0.62066	0.37797	1.2517
0.73091	0.517917	0.966945		0.72511	0.50621	0.98851
0.844903	0.694789	0.678867		0.76496	0.54889	0.91155
0.859989	0.653089	0.741102		0.83887	0.63563	0.7681
0.838759	0.658005	0.733602		0.74952	0.52682	0.95078
0.785511	0.584818	0.85016		0.48924	0.26632	1.5328
0.822864	0.653528	0.740432		0.65812	0.30944	1.4172
0.814361	0.636292	0.767072		0.61336	0.27765	1.5014
0.845693	0.626365	0.782677		0.71621	0.38659	1.2322
0.782551	0.618433	0.795285		0.59291	0.26948	1.524
0.778075	0.558885	0.894173		0.57889	0.30218	1.436
0.760201	0.488445	1.02196		0.54379	0.32966	1.3662
0.750029	0.496225	1.00721		0.36797	0.19786	1.7392
0.764062	0.537021	0.932496		0.34734	0.20221	1.7252
0.868674	0.694196	0.679732		0.34746	0.13648	1.9548
0.847993	0.712823	0.652888		0.39763	0.12123	2.014
0.849486	0.70761	0.660342		0.49835	0.23433	1.6254
0.798977	0.634352	0.770107		0.65448	0.41174	1.1771
0.836264	0.713079	0.652522		0.72392	0.48959	1.0198
0.859731	0.786052	0.552676		0.83543	0.74778	0.60403
0.789927	0.610271	0.808393		0.84708	0.77646	0.56535
0.780535	0.575854	0.865202		0.79112	0.60676	0.81408
0.711844	0.427242	1.14423		0.74791	0.50209	0.9962
0.761035	0.415487	1.16908		0.60731	0.33449	1.3543
0.839239	0.624339	0.785885		0.69896	0.38248	1.2415
0.831852	0.548824	0.911666		0.61817	0.31447	1.4043
0.831697	0.505217	0.990366		0.57985	0.25104	1.5762
0.728832	0.551685	0.906667		0.60653	0.26309	1.5419
0.690226	0.446114	1.10529		0.61142	0.28987	1.4684
0.782384	0.521864	0.959751		0.42839	0.19904	1.7354
0.791609	0.500809	0.998593		0.071263	0.0062876	2.5629
0.766025	0.505021	0.99073		0.2783	0.051404	2.3217
0.753974	0.534571	0.936862		0.56912	0.32324	1.3821
0.765331	0.518042	0.966715		0.70118	0.45701	1.0833
0.797975	0.467157	1.0632		0.70436	0.42722	1.1443
0.817037	0.502789	0.99489		0.64501	0.39356	1.2167
0.842622	0.513792	0.974504		0.66766	0.43623	1.1255
0.813988	0.596237	0.83125		0.79982	0.64341	0.756
0.813055	0.718402	0.644959		0.88256	0.79816	0.53686
0.71268	0.589874	0.841752		0.83081	0.6982	0.67391
0.733739	0.554906	0.901063		0.78256	0.58558	0.84889
0.775878	0.635905	0.767677		0.64951	0.35954	1.2942
0.805455	0.734121	0.622891		0.61375	0.30592	1.4262
0.814919	0.666722	0.720413		0.70762	0.43019	1.1381
0.775897	0.551804	0.90646		0.5964	0.27804	1.5004
0.741223	0.459457	1.07845		0.55982	0.26574	1.5344
0.762576	0.475936	1.04603		0.37278	0.12813	1.9869
0.68926	0.508038	0.985125		0.31994	0.09172	2.136
0.734655	0.508918	0.983496		0.44271	0.14132	1.9365
0.735527	0.526711	0.950973		0.51472	0.217	1.6783
0.756265	0.513808	0.974476		2.2204e-14	2.2204e-14	3.0157
0.710776	0.463159	1.07109		0.024739	2.2204e-14	2.8607
0.739078	0.540419	0.926465		0.25657	0.071505	2.2261
0.699153	0.473777	1.05024		0.50278	0.26329	1.5413
0.673331	0.431483	1.13538		0.66957	0.50093	0.99838
0.812365	0.6338	0.770971		0.81823	0.67246	0.71181
0.760619	0.551715	0.906615		0.82156	0.65114	0.74408
0.755525	0.517226	0.968207		0.82601	0.64161	0.75879
0.751534	0.48534	1.02789		0.78413	0.56741	0.87954
0.74547	0.455999	1.08535		0.78386	0.56258	0.8878
0.664136	0.430047	1.13837		0.7881	0.61083	0.80748
0.701244	0.470501	1.05664		0.81369	0.67271	0.71143
0.791747	0.555559	0.899929		0.82895	0.68507	0.69311
0.822823	0.626094	0.783106		0.86595	0.68494	0.69329
0.827289	0.643325	0.756134		0.7727	0.54973	0.91008
0.852209	0.645095	0.753395		0.62056	0.38241	1.2416
0.803172	0.590006	0.841533		0.48237	0.22213	1.6624
0.793999	0.57331	0.869503		0.55669	0.26355	1.5406
0.735695	0.459166	1.07903		0.55401	0.24787	1.5854
0.735591	0.495286	1.00898		0.52629	0.20455	1.7176
0.780809	0.667133	0.719795		0.51769	0.24588	1.5912
0.735779	0.624771	0.785201		0.47937	0.17744	1.8073
0.788396	0.558028	0.895654		0.53778	0.23238	1.6312
0.783024	0.51055	0.980478		0.31878	0.13349	1.9662
0.810762	0.623163	0.787752		0.28809	0.082623	2.1758
0.813791	0.607716	0.812523		0.40753	0.12489	1.9995
0.807013	0.631207	0.775042		0.53658	0.27576	1.5066
0.761923	0.503193	0.994136		0.68973	0.46042	1.0765
0.729607	0.454282	1.08879		0.8111	0.61992	0.79291
0.768122	0.510424	0.980712		0.8845	0.74642	0.6059
0.868067	0.651871	0.742969		0.86761	0.76384	0.58222
0.818422	0.602496	0.821005		0.86476	0.79903	0.53574
0.805525	0.544157	0.919862		0.83413	0.68424	0.69431
0.808678	0.563266	0.88663		0.86232	0.75556	0.59341
0.804087	0.626795	0.781997		0.84964	0.7719	0.57141
0.818177	0.682954	0.696218		0.89661	0.82682	0.50025
0.826268	0.663249	0.725652		0.85626	0.68617	0.69148
0.850187	0.71629	0.647955		0.84093	0.66789	0.71865
0.795466	0.565261	0.883211		0.76928	0.58394	0.85163
0.698943	0.54012	0.926993		0.67999	0.42184	1.1556
0.750617	0.58444	0.85079		0.64464	0.2823	1.4888
0.837262	0.716186	0.648103		0.56673	0.2247	1.6546
0.786322	0.593611	0.835575		0.50629	0.22329	1.6589
0.78485	0.586434	0.847465		0.49512	0.22242	1.6616
0.792419	0.595309	0.832776		0.50086	0.31309	1.4078
0.786947	0.602301	0.821324		0.48324	0.2526	1.5717
0.824293	0.678945	0.70215		0.51666	0.23694	1.6176
0.876559	0.698822	0.673011		0.50863	0.1948	1.7492
0.813757	0.506567	0.987856		0.66237	0.32799	1.3703
0.812618	0.550381	0.908944		0.66409	0.33689	1.3484
0.824636	0.719827	0.642943		0.79694	0.59069	0.8404
0.745458	0.609769	0.809203		0.86603	0.73665	0.61938
0.646674	0.45611	1.08513		0.89019	0.83475	0.4903
0.827311	0.658486	0.732871		0.8773	0.78231	0.55761
0.831253	0.635746	0.767925		0.88141	0.73806	0.61743
0.847606	0.645268	0.753128		0.87726	0.74612	0.60631
0.781747	0.642399	0.757568		0.88136	0.78863	0.54929
0.758553	0.577524	0.862385		0.88238	0.75375	0.59588
0.77277	0.552116	0.905916		0.85487	0.68381	0.69496
0.853922	0.677728	0.703956		0.83502	0.70821	0.65949
0.832255	0.544767	0.918787		0.86311	0.78404	0.55532
0.74419	0.55299	0.904394		0.80972	0.649	0.74737
0.786819	0.580282	0.857748		0.69342	0.43283	1.1326
0.809498	0.607987	0.812084		0.49808	0.21872	1.673
0.810781	0.652869	0.74144		0.54027	0.27835	1.4995
0.781928	0.612893	0.804167		0.61338	0.33401	1.3555
0.76108	0.625127	0.784636		0.5837	0.33282	1.3584
0.775823	0.578957	0.859975		0.44125	0.19559	1.7466
0.776177	0.478146	1.04175		0.41772	0.14966	1.9056
0.851001	0.596381	0.831014		0.50241	0.3215	1.3865
0.73304	0.600875	0.823651		0.64674	0.34672	1.3246
0.752816	0.514155	0.973837		0.76198	0.52729	0.94993
0.816549	0.544936	0.91849		0.86636	0.74946	0.60173
0.769284	0.51813	0.966554		0.88863	0.79091	0.5463
0.789211	0.634342	0.770122		0.87475	0.76443	0.58142
0.757381	0.491526	1.0161		0.77156	0.59687	0.83022
0.737078	0.56037	0.891612		0.77267	0.5489	0.91154
0.753436	0.479354	1.03941		0.72358	0.51185	0.97807
0.744145	0.475291	1.04729		0.76745	0.58211	0.85468
0.730668	0.579675	0.858767		0.87007	0.74273	0.61097
0.714938	0.508622	0.984044		0.89214	0.81629	0.51358
0.759138	0.58456	0.85059		0.89222	0.80921	0.52261
0.725796	0.471476	1.05473		0.87807	0.73638	0.61976
0.771592	0.494725	1.01004		0.84623	0.66696	0.72005
0.789927	0.586362	0.847586		0.72329	0.46113	1.0751
0.791153	0.652389	0.742175		0.64077	0.37006	1.2698
0.780055	0.616773	0.79794		0.57499	0.3835	1.2392
0.689045	0.517291	0.968088		0.67389	0.51209	0.97764
0.740607	0.600341	0.824523		0.61875	0.39163	1.221
0.772948	0.67444	0.708851		0.5267	0.28595	1.4789
0.782728	0.647134	0.750249		0.4969	0.27148	1.5184
0.799117	0.637553	0.765104		0.49894	0.3095	1.417
0.833493	0.607881	0.812256		0.58595	0.27392	1.5117
0.791692	0.544579	0.919119		0.74675	0.51942	0.9642
0.770836	0.494016	1.01138		0.87356	0.7736	0.56914
0.635505	0.484665	1.02919		0.90644	0.83829	0.4859
0.691796	0.465353	1.06676		0.85052	0.69845	0.67355
0.783163	0.579911	0.858372		0.70946	0.49091	1.0173
0.782743	0.574307	0.867816		0.55149	0.34688	1.3242
0.772022	0.541252	0.924989		0.45456	0.21715	1.6778
0.75562	0.499473	1.0011		0.62392	0.35811	1.2976
0.785989	0.501473	0.997352		0.77277	0.52339	0.95699
0.807119	0.519668	0.963748		0.86993	0.68586	0.69193
0.77425	0.498956	1.00207		0.9037	0.79209	0.54477
0.797612	0.577328	0.862716		0.87167	0.70524	0.66374
0.757786	0.497403	1.00499		0.77846	0.50156	0.99718
0.66657	0.472192	1.05333		0.63775	0.33203	1.3603
0.744898	0.616517	0.798349		0.53114	0.24104	1.6055
0.713831	0.521756	0.959948		0.52985	0.22206	1.6627
0.731796	0.504261	0.992146		0.53674	0.26778	1.5287
0.813363	0.49893	1.00212		0.56693	0.26141	1.5466
0.81385	0.471951	1.0538		0.59589	0.31102	1.4131
0.768152	0.510054	0.981395		0.61085	0.32241	1.3842
0.82988	0.635171	0.768825		0.68843	0.43926	1.1193
0.772719	0.513694	0.974685		0.68499	0.47252	1.0527
0.789089	0.630888	0.775543		0.63371	0.29064	1.4664
0.732352	0.535495	0.935214		0.58352	0.30941	1.4172
0.790014	0.585076	0.849729		0.65785	0.41585	1.1683
0.775455	0.509749	0.981958		0.70467	0.46223	1.0729
0.816769	0.677167	0.704791		0.80094	0.57063	0.87404
0.84933	0.598202	0.828025		0.87044	0.68219	0.69735
0.896346	0.737131	0.61871		0.71771	0.48432	1.0298
0.879432	0.709866	0.65711		0.5588	0.36502	1.2814
0.814345	0.646383	0.751407		0.48321	0.26649	1.5323
0.819624	0.65694	0.735224		0.60033	0.34737	1.323
0.82069	0.614304	0.801899		0.7243	0.49914	1.0017
0.780094	0.545245	0.917946		0.80242	0.61684	0.79783
0.772128	0.467282	1.06295		0.8358	0.66156	0.72821
0.780509	0.558413	0.894988		0.81691	0.59136	0.8393
0.813299	0.75739	0.590931		0.73568	0.43826	1.1214
0.7355	0.57163	0.872352		0.70244	0.42435	1.1503
0.744793	0.56702	0.880203		0.59545	0.28748	1.4748
0.766228	0.533655	0.938499		0.53447	0.21917	1.6716
0.7738	0.583212	0.852841		0.51973	0.25137	1.5753
0.771327	0.512826	0.976281		0.54666	0.25596	1.5621
0.832969	0.687778	0.689117		0.50338	0.18414	1.7846
0.73865	0.532139	0.941212		0.42378	0.15176	1.898
0.781519	0.541882	0.923876		0.42498	0.16505	1.8503
0.823961	0.679958	0.700649		0.61836	0.39846	1.2059
0.822241	0.635079	0.76897		0.67115	0.33671	1.3488
0.794854	0.547425	0.914117		0.596	0.34707	1.3238
0.76985	0.517196	0.968263		0.63492	0.4277	1.1433
0.720337	0.509052	0.983248		0.61379	0.37519	1.258
0.778724	0.553988	0.902657		0.62705	0.39364	1.2165
0.829653	0.66722	0.719664		0.70845	0.4598	1.0778
0.834101	0.734093	0.622929		0.71979	0.45437	1.0886
0.794586	0.519523	0.964013		0.70863	0.49221	1.0148
0.789654	0.536093	0.934149		0.69633	0.48905	1.0208
0.837131	0.699734	0.67169		0.67512	0.39324	1.2174
0.782226	0.606103	0.815138		0.79816	0.62127	0.79076
0.728877	0.483449	1.03152		0.82709	0.68339	0.69558
0.773679	0.514239	0.973683		0.77958	0.5574	0.89673
0.787474	0.5781	0.861415		0.70265	0.4399	1.118
0.763203	0.558866	0.894206		0.67796	0.39698	1.2092
0.759246	0.522165	0.959204		0.70531	0.40922	1.1825
0.745495	0.637795	0.764726		0.60732	0.24916	1.5817
0.769298	0.64285	0.75687		0.54585	0.22433	1.6557
0.740084	0.447758	1.10196		0.46461	0.25955	1.5519
0.789247	0.5267	0.950993		0.45508	0.12973	1.9807
0.848222	0.643657	0.75562		0.60912	0.32647	1.3741
0.804381	0.585774	0.848566		0.57226	0.35363	1.3081
0.795262	0.598907	0.826869		0.45145	0.21465	1.6856
0.806196	0.522354	0.958861		0.40122	0.1561	1.8822
0.83225	0.568635	0.877447		0.47155	0.22659	1.6488
0.771248	0.600747	0.82386		0.68368	0.44016	1.1174
0.767696	0.602304	0.821318		0.76981	0.50378	0.99304
0.793942	0.654337	0.739194		0.83446	0.65936	0.73154
0.735259	0.51936	0.96431		0.86614	0.73938	0.6156
0.753748	0.534029	0.93783		0.81944	0.63815	0.76417
0.794121	0.48524	1.02809		0.74171	0.45466	1.088
0.756583	0.489865	1.01925		0.6204	0.29601	1.4521
0.734702	0.530223	0.944648		0.63794	0.30036	1.4407
0.739459	0.521464	0.960479		0.65035	0.30325	1.4332
0.813212	0.578237	0.861186		0.41304	0.20437	1.7182
0.81782	0.569271	0.876363		0.4788	0.26972	1.5233
0.813972	0.579915	0.858365		0.49513	0.26648	1.5323
0.817466	0.578366	0.860969		0.42038	0.16757	1.8415
0.814783	0.652669	0.741745		0.46862	0.20434	1.7183
0.822003	0.741124	0.613185		0.50894	0.28782	1.4739
0.828188	0.779581	0.561208		0.41978	0.20494	1.7164
0.834332	0.758583	0.589315		0.29227	0.12602	1.9951
0.824315	0.655473	0.73746		0.30703	0.14269	1.9314
0.781924	0.551115	0.907661		0.36145	0.15394	1.89
0.818566	0.646325	0.751496		0.57944	0.29138	1.4644
0.800091	0.61562	0.799787		0.69313	0.44412	1.1093
0.779955	0.552669	0.904952		0.75293	0.50227	0.99587
0.757906	0.550491	0.908751		0.69385	0.38247	1.2415
0.828966	0.672892	0.711161		0.53506	0.20386	1.7198
0.829734	0.722822	0.638715		0.4851	0.15679	1.8797
0.82005	0.579917	0.858362		0.43107	0.17398	1.8192
0.810195	0.528159	0.948361		0.47287	0.20673	1.7107
0.792625	0.535521	0.935168		0.44269	0.20151	1.7274
0.800234	0.658444	0.732935		0.53485	0.245	1.5938
0.763612	0.581059	0.856445		0.53666	0.22418	1.6562
0.703195	0.536418	0.93357		0.63169	0.37453	1.2595
0.816723	0.699104	0.672602		0.60903	0.32322	1.3822
0.718788	0.539933	0.927325		0.61323	0.28367	1.4851
0.701789	0.451636	1.09412		0.53913	0.25959	1.5518
0.670429	0.458954	1.07945		0.60365	0.28437	1.4832
0.733359	0.518069	0.966667		0.65025	0.32933	1.367
0.709083	0.465986	1.06551		0.62653	0.38771	1.2297
0.731703	0.517097	0.968444		0.54292	0.27814	1.5001
0.698212	0.47404	1.04972		0.51079	0.2291	1.6412
0.703121	0.464729	1.06799		0.73792	0.41196	1.1766
0.769773	0.567951	0.878613		0.60018	0.26463	1.5375
0.792864	0.542033	0.923609		0.58092	0.21499	1.6846
0.740913	0.575961	0.865021		0.6789	0.54822	0.91272
0.725925	0.552287	0.905618		0.53496	0.22603	1.6505
0.702388	0.502332	0.995744		0.59326	0.35773	1.2985
0.715048	0.558428	0.894962		0.49232	0.27181	1.5175
0.720305	0.539631	0.927861		0.63981	0.46019	1.077
0.808347	0.608986	0.810468		0.47913	0.2101	1.7
0.746937	0.547724	0.913593		0.61946	0.4175	1.1648
0.716094	0.537159	0.932251		0.51826	0.29332	1.4592
0.731455	0.515157	0.971998		0.48963	0.26635	1.5327
0.745897	0.544078	0.920002		0.48875	0.29129	1.4646
0.76599	0.550395	0.908918		0.53271	0.32348	1.3815
0.79035	0.605874	0.815509		0.46986	0.27202	1.5169
0.711055	0.424979	1.14897		0.80708	1	0.1234
0.740085	0.454871	1.08761		0.58734	0.40887	1.1833
0.745148	0.528014	0.948623		0.7216	0.5479	0.91328
0.757836	0.487222	1.02429		0.42431	0.25952	1.552
0.69544	0.528457	0.947824		0.46668	0.19104	1.7616
0.704191	0.447795	1.10188		0.52084	0.27967	1.4959
0.699392	0.421567	1.15617		0.46375	0.25589	1.5623
0.747062	0.546741	0.915317		0.48746	0.2733	1.5134
0.758196	0.568831	0.877112		0.46931	0.20769	1.7076
0.763454	0.539225	0.92858		0.68691	0.43786	1.1222
0.836023	0.694462	0.679344		0.52871	0.30995	1.4159
0.849062	0.708037	0.65973		0.56209	0.33839	1.3447
0.801259	0.624579	0.785504		0.52909	0.31344	1.4069
0.77397	0.625333	0.78431		0.54365	0.35388	1.3075
0.767405	0.523475	0.956827		0.56898	0.23839	1.6133
0.778785	0.536192	0.933972		0.5883	0.3329	1.3582
0.801997	0.601878	0.822013		0.65056	0.39719	1.2087
0.681393	0.439842	1.1181		0.65597	0.42748	1.1437
0.647909	0.524346	0.955249		0.57958	0.33805	1.3456
0.747248	0.577899	0.861755		0.58668	0.28683	1.4766
0.766069	0.551404	0.907157		0.5057	0.24636	1.5898
0.8287	0.628137	0.779878		0.47428	0.28649	1.4775
0.829445	0.635896	0.767692		0.54316	0.33809	1.3455
0.832547	0.66676	0.720357		0.6519	0.41133	1.178
0.838024	0.647873	0.74911		0.71789	0.37114	1.2673
0.836064	0.715514	0.649057		0.60695	0.33613	1.3503
0.753189	0.532488	0.940588		0.56223	0.36269	1.2868
0.725024	0.493905	1.01159		0.60241	0.34253	1.3347
0.786477	0.681563	0.698272		0.59255	0.34983	1.3172
0.82413	0.774794	0.567559		0.55539	0.28072	1.4931
0.84616	0.588925	0.843326		0.4415	0.14328	1.9292
0.878118	0.783165	0.556475		0.39717	0.15911	1.8714
0.842761	0.788239	0.549804		0.37762	0.12911	1.9831
0.838963	0.778887	0.562127		0.63026	0.33561	1.3515
0.803134	0.60506	0.816832		0.74184	0.50217	0.99605
0.788211	0.509482	0.982451		0.63775	0.42524	1.1484
0.789457	0.552517	0.905217		0.55281	0.29926	1.4436
0.832757	0.627215	0.781333		0.49561	0.23423	1.6257
0.807895	0.735573	0.620872		0.5759	0.21596	1.6815
0.774787	0.599637	0.825675		0.57391	0.24481	1.5944
0.777273	0.571949	0.87181		0.5811	0.24869	1.5831
0.823014	0.585763	0.848584		0.51753	0.24912	1.5818
0.792313	0.572643	0.870633		0.54137	0.27259	1.5154
0.784234	0.529692	0.945604		0.67308	0.39941	1.2038
0.825038	0.742173	0.611737		0.55043	0.20455	1.7176
0.83053	0.640362	0.760731		0.51285	0.22335	1.6587
0.783209	0.515233	0.971858		0.5445	0.33634	1.3497
0.800258	0.546704	0.915383		0.53728	0.33548	1.3518
0.819564	0.590361	0.840945		0.35874	0.14704	1.9153
0.81502	0.624322	0.785913		0.29073	0.098336	2.1077
0.740874	0.542535	0.922722		0.1955	0.062449	2.2684
0.733825	0.502723	0.995015		0.22695	0.10792	2.0677
0.686314	0.421406	1.15651		0.4931	0.28949	1.4694
0.827228	0.615668	0.79971		0.67639	0.37734	1.2531
0.854356	0.688321	0.68832		0.79702	0.59167	0.83877
0.848622	0.694756	0.678916		0.57776	0.28751	1.4747
0.739653	0.506867	0.987298		0.59599	0.33121	1.3623
0.747817	0.57155	0.872487		0.58312	0.35919	1.295
0.774237	0.590554	0.840626		0.54735	0.22607	1.6504
0.819896	0.606689	0.814187		0.61834	0.24081	1.6061
0.760657	0.571179	0.873118		0.59252	0.29062	1.4664
0.802154	0.547498	0.913989		0.53655	0.2839	1.4844
0.84012	0.549692	0.910147		0.67696	0.36255	1.2872
0.787128	0.557511	0.896548		0.53484	0.28624	1.4781
0.766732	0.608301	0.811577		0.46636	0.20208	1.7256
0.738353	0.571633	0.872347		0.46618	0.28697	1.4762
0.728891	0.533814	0.938215		0.20666	0.049237	2.3325
0.72716	0.468656	1.06025		0.23621	0.07978	2.1885
0.78117	0.569795	0.875471		0.46673	0.20085	1.7295
0.742512	0.50867	0.983955		0.66025	0.44729	1.1029
0.78319	0.588031	0.844811		0.75213	0.5372	0.93218
0.838243	0.690508	0.685115		0.80087	0.58543	0.84914
0.826018	0.617081	0.797447		0.52282	0.24384	1.5972
0.804259	0.569293	0.876326		0.49172	0.22213	1.6624
0.851475	0.758211	0.589819		0.38199	0.13335	1.9668
0.738211	0.492682	1.0139		0.4719	0.19115	1.7612
0.755027	0.512496	0.97689		0.70112	0.45313	1.0911
0.837205	0.583172	0.852908		0.78372	0.50683	0.98738
0.882286	0.788193	0.549865		0.81918	0.64126	0.75933
0.843587	0.689268	0.686931		0.60667	0.40413	1.1935
0.807457	0.681728	0.698029		0.56158	0.36101	1.2908
0.824388	0.720384	0.642155		0.60772	0.36999	1.2699
0.801789	0.707136	0.661022		0.47152	0.24656	1.5892
0.77715	0.573356	0.869425		0.38163	0.14044	1.9398
0.727723	0.579113	0.859713		0.49204	0.18622	1.7776
0.751747	0.550836	0.908148		0.51855	0.20918	1.7029
0.714135	0.477087	1.0438		0.42436	0.19382	1.7524
0.841329	0.612097	0.805449		0.27414	0.1143	2.0417
0.780499	0.531419	0.942502		0.0078975	2.2204e-14	2.6301
0.767603	0.537654	0.93137		0.24052	0.11622	2.034
0.722972	0.433712	1.13075		0.30297	0.14371	1.9276
0.800628	0.588214	0.844506		0.58609	0.26219	1.5444
0.778146	0.525621	0.952941		0.75598	0.44905	1.0993
0.712424	0.468608	1.06035		0.77649	0.5242	0.95551
0.737983	0.52131	0.960759		0.79182	0.58823	0.84447
0.753919	0.543196	0.921557		0.59662	0.34893	1.3193
0.770347	0.586131	0.847971		0.53463	0.25959	1.5518
0.841266	0.812129	0.518881		0.36198	0.15704	1.8788
0.834677	0.696823	0.675911		0.35764	0.14965	1.9056
0.784516	0.681762	0.697979		0.42157	0.16024	1.8674
0.714013	0.488194	1.02244		0.47776	0.17489	1.816
0.866663	0.644047	0.755016		0.54893	0.31124	1.4125
0.788991	0.564306	0.884847		0.50024	0.28427	1.4834
0.80135	0.634358	0.770097		0.61803	0.39123	1.2219
0.71977	0.459523	1.07832		0.72485	0.50491	0.99093
0.760641	0.571529	0.872524		0.83782	0.70164	0.66894
0.759056	0.607903	0.81222		0.60806	0.40599	1.1895
0.787928	0.558147	0.895447		0.54356	0.27246	1.5157
0.811766	0.626676	0.782185		0.48829	0.17159	1.8274
0.841438	0.692449	0.682279		0.51379	0.25376	1.5684
0.782647	0.553722	0.90312		0.54828	0.28105	1.4922
0.779599	0.676732	0.705437		0.59111	0.33108	1.3627
0.706924	0.478134	1.04177		0.58079	0.30936	1.4174
0.709024	0.543681	0.9207		0.60783	0.38263	1.2411
0.796742	0.656715	0.735567		0.60672	0.28329	1.4861
0.799549	0.680666	0.6996		0.6756	0.35213	1.3117
0.704222	0.489005	1.02089		0.80563	0.58622	0.84782
0.740183	0.493018	1.01327		0.75952	0.52456	0.95486
0.783194	0.536073	0.934184		0.84939	0.60706	0.81358
0.741493	0.502279	0.995843		0.50944	0.26659	1.532
0.758177	0.535279	0.9356		0.5723	0.25654	1.5604
0.789548	0.60171	0.822288		0.68218	0.4561	1.0851
0.795333	0.585125	0.849647		0.67405	0.44703	1.1034
0.838156	0.64945	0.746684		0.48793	0.25939	1.5523
0.720085	0.535892	0.934506		0.4193	0.21429	1.6868
0.799473	0.552208	0.905756		0.60888	0.37153	1.2664
0.840031	0.642563	0.757314		0.70955	0.38728	1.2307
0.825608	0.636647	0.766519		0.78357	0.54813	0.91289
0.758789	0.537507	0.931631		0.76459	0.58292	0.85333
0.720081	0.495902	1.00782		0.7534	0.57353	0.86912
0.786894	0.605084	0.816793		0.73628	0.54486	0.91862
0.665836	0.46928	1.05903		0.73399	0.52735	0.94981
0.819399	0.663654	0.725039		0.76532	0.51399	0.97415
0.766943	0.545928	0.916745		0.56742	0.33235	1.3595
0.828297	0.556197	0.898824		0.54906	0.26868	1.5262
0.774064	0.606783	0.814035		0.52608	0.28471	1.4823
0.723877	0.558113	0.895507		0.70351	0.44627	1.105
0.754427	0.600654	0.824012		0.70658	0.47644	1.045
0.67235	0.470298	1.05703		0.61977	0.40123	1.1999
0.752972	0.542192	0.923328		0.66075	0.43638	1.1252
0.775992	0.592766	0.836968		0.55539	0.22497	1.6537
0.811325	0.622851	0.788247		0.65945	0.38653	1.2324
0.684049	0.441814	1.11406		0.77606	0.60509	0.81678
0.777162	0.559449	0.8932		0.52239	0.29315	1.4597
0.666155	0.472766	1.05221		0.37708	0.14076	1.9386
0.747712	0.54596	0.916689		0.44061	0.22114	1.6655
0.753684	0.558987	0.893997		0.70564	0.51372	0.97464
0.773031	0.502089	0.996199		0.7472	0.55916	0.8937
0.675033	0.429647	1.1392		0.56159	0.33971	1.3415
0.821654	0.623106	0.787841		0.43445	0.14558	1.9207
0.810276	0.563186	0.886768		0.48907	0.25244	1.5722
0.840889	0.755377	0.593663		0.54031	0.246	1.5909
0.838423	0.741197	0.613084		0.60495	0.29336	1.4591
0.827316	0.626597	0.78231		0.66877	0.40867	1.1837
0.79185	0.644264	0.75468		0.72028	0.48446	1.0296
0.62969	0.453587	1.09019		0.56856	0.32042	1.3892
0.836908	0.582242	0.854463		0.62503	0.32797	1.3704
0.854686	0.683777	0.695004		0.54472	0.28556	1.48
0.833111	0.567155	0.879971		0.64826	0.36433	1.283
0.808768	0.556165	0.898879		0.81426	0.61842	0.79531
0.807554	0.653965	0.739763		0.64013	0.39227	1.2196
0.858441	0.659023	0.732055		0.49499	0.26748	1.5295
0.823035	0.68136	0.698574		0.51022	0.27747	1.5019
0.622015	0.378556	1.25033		0.64627	0.37991	1.2473
0.849926	0.684919	0.69332		0.77166	0.51977	0.96356
0.893627	0.755466	0.593543		0.54959	0.30351	1.4325
0.90048	0.770542	0.573229		0.47201	0.19044	1.7636
0.845112	0.595088	0.833141		0.4169	0.18217	1.7912
0.871447	0.646785	0.750787		0.40376	0.1677	1.841
0.858886	0.682086	0.6975		0.46579	0.21241	1.6927
0.703612	0.437683	1.12254		0.62036	0.37981	1.2475
0.828667	0.696392	0.676537		0.69628	0.49347	1.0124
0.895238	0.737217	0.61859		0.65803	0.30295	1.4339
0.822801	0.568843	0.877092		0.55143	0.25017	1.5788
0.767352	0.580793	0.856892		0.61587	0.3394	1.3423
0.712894	0.522417	0.958746		0.76759	0.52596	0.95232
0.636574	0.368888	1.27245		0.59339	0.29637	1.4512
0.652457	0.451326	1.09474		0.49827	0.24059	1.6068
0.819411	0.673837	0.709749		0.58206	0.30993	1.4159
0.849053	0.588942	0.843297		0.65758	0.42879	1.141
0.769968	0.512714	0.976488		0.79554	0.61093	0.80733
0.809796	0.505402	0.99002		0.82869	0.68121	0.6988
0.860862	0.640075	0.761176		0.6776	0.4257	1.1475
0.784329	0.529327	0.946258		0.54057	0.23581	1.621
0.868909	0.62947	0.777775		0.55797	0.24351	1.5982
0.853758	0.665269	0.722602		0.45391	0.18283	1.789
0.857932	0.681313	0.698643		0.49583	0.24385	1.5972
0.829052	0.628617	0.779119		0.50861	0.25678	1.5598
0.836138	0.624585	0.785496		0.76156	0.55037	0.90896
0.726749	0.50551	0.989819		0.64343	0.3217	1.386
0.814124	0.564869	0.883881		0.74611	0.66856	0.71765
0.841634	0.650874	0.744497		0.68668	0.33125	1.3623
0.881794	0.70884	0.658579		0.57463	0.28657	1.4773
0.903282	0.757583	0.59067		0.552	0.26206	1.5448
0.82554	0.61135	0.806651		0.58431	0.32071	1.3885
0.791465	0.578157	0.86132		0.62953	0.38421	1.2376
0.738468	0.421495	1.15632		0.6609	0.38888	1.2271
0.861448	0.73632	0.619835		0.64351	0.3548	1.3054
0.923985	0.817103	0.512541		0.60628	0.30119	1.4385
0.873118	0.79576	0.539984		0.62823	0.30041	1.4406
0.811245	0.628815	0.778807		0.7008	0.44159	1.1145
0.81177	0.560687	0.891065		0.74387	0.53657	0.93331
0.797687	0.509442	0.982526		0.77932	0.56824	0.87812
0.868862	0.616704	0.79805		0.74749	0.47642	1.0451
0.901249	0.732876	0.624625		0.75803	0.48724	1.0243
0.876767	0.701402	0.669279		0.75844	0.53703	0.93247
0.780866	0.597647	0.828935		0.67463	0.41003	1.1808
0.753619	0.447449	1.10258		0.5484	0.27372	1.5122
0.829338	0.611291	0.806746		0.43177	0.15626	1.8816
0.843285	0.696188	0.676833		0.41781	0.19467	1.7497
0.827349	0.699838	0.671539		0.36605	0.1508	1.9015
0.83616	0.675	0.708015		0.36823	0.18016	1.798
0.741873	0.487799	1.02319		0.38003	0.17442	1.8177
0.692266	0.438543	1.12077		0.66795	0.52454	0.95489
0.830391	0.638199	0.764097		0.55097	0.20155	1.7273
0.816119	0.577795	0.861929		0.55073	0.30001	1.4416
0.681751	0.459985	1.07739		0.51499	0.22938	1.6403
0.779506	0.550311	0.909065		0.43811	0.15457	1.8877
0.708734	0.452468	1.09244		0.39296	0.15435	1.8885
0.901586	0.947366	0.357372		0.39201	0.14712	1.915
0.836987	0.645612	0.752597		0.44194	0.19654	1.7435
0.778012	0.612147	0.805368		0.57627	0.30367	1.4321
0.872987	0.769495	0.574628		0.60176	0.33988	1.3411
0.865092	0.778641	0.562453		0.68892	0.44273	1.1122
0.866394	0.832099	0.493622		0.78109	0.59445	0.8342
0.804557	0.65241	0.742142		0.71104	0.49748	1.0048
0.778545	0.629419	0.777856		0.66484	0.48898	1.0209
0.811738	0.677339	0.704535		0.6326	0.44652	1.1045
0.851072	0.738903	0.616255		0.44285	0.14129	1.9367
0.767094	0.573534	0.869124		0.41443	0.18378	1.7858
0.864088	0.747686	0.60416		0.39731	0.18539	1.7804
0.883595	0.810387	0.52111		0.46677	0.21464	1.6857
0.760919	0.601653	0.82238		0.45399	0.19698	1.7421
0.871599	0.843465	0.479479		0.38988	0.17207	1.8258
0.790088	0.640675	0.760244		0.46548	0.26168	1.5458
0.621638	0.408458	1.18416		0.54436	0.28558	1.4799
0.796143	0.672742	0.711385		0.59344	0.29132	1.4646
0.744687	0.549799	0.90996		0.48204	0.23019	1.6379
0.638303	0.467136	1.06324		0.39036	0.19944	1.7341
0.837089	0.618422	0.795303		0.39984	0.21158	1.6953
0.71326	0.495833	1.00795		0.44209	0.20557	1.7144
0.832691	0.558622	0.894627		0.51132	0.26079	1.5484
0.762031	0.496215	1.00723		0.54698	0.32978	1.3659
0.804136	0.847647	0.474315		0.52724	0.32806	1.3701
0.80359	0.75339	0.596366		0.65181	0.307	1.4235
0.865736	0.750081	0.600881		0.582	0.27135	1.5188
0.8793	0.814471	0.515891		0.54033	0.27366	1.5124
0.854979	0.702738	0.667349		0.52615	0.318	1.3953
0.665909	0.379736	1.24766		0.33539	0.15412	1.8894
0.899935	0.804962	0.528076		0.60296	0.31785	1.3957
0.956703	0.893944	0.418594		0.60328	0.34825	1.3209
0.926272	0.862071	0.456677		0.53712	0.31025	1.4151
0.635505	0.332687	1.3587		0.57034	0.33454	1.3541
0.903607	0.77545	0.566687		0.61288	0.39427	1.2151
0.913409	0.857502	0.462236		0.6202	0.35881	1.2959
0.88134	0.748798	0.602636		0.57933	0.31611	1.4001
0.761047	0.446422	1.10467		0.54171	0.29315	1.4597
0.899205	0.837916	0.486362		0.4406	0.20668	1.7108
0.877509	0.678685	0.702537		0.42628	0.20084	1.7296
0.808235	0.481988	1.03433		0.57098	0.27885	1.4982
0.673684	0.370788	1.26808		0.52947	0.28514	1.4811
0.687619	0.459031	1.0793		0.57136	0.33969	1.3416
0.780999	0.598562	0.827435		0.57424	0.31351	1.4067
0.745321	0.567917	0.878671		0.62321	0.38832	1.2283
0.924857	0.929694	0.377276		0.59988	0.38698	1.2313
0.710464	0.58632	0.847655		0.54142	0.34213	1.3357
0.810134	0.637693	0.764886		0.47705	0.26844	1.5269
0.838833	0.626877	0.781867		0.42076	0.17532	1.8146
0.89869	0.880978	0.433941		0.48729	0.25049	1.5778
0.867509	0.795206	0.540705		0.7238	0.50514	0.99051
0.808442	0.599978	0.825117		0.58565	0.32422	1.3797
0.915114	0.905817	0.404713		0.58986	0.3762	1.2557
0.893422	0.771127	0.572446		0.53631	0.29899	1.4443
0.88167	0.604419	0.817873		0.65345	0.50563	0.98959
0.758737	0.574147	0.868086		0.46414	0.26974	1.5232
0.787502	0.625446	0.78413		0.41884	0.22378	1.6574
0.891459	0.891374	0.421621		0.60809	0.42387	1.1513
0.953041	0.945281	0.359703		0.61197	0.42326	1.1526
0.912637	0.743479	0.609938		0.65186	0.37421	1.2602
0.677336	0.419965	1.15955		0.58066	0.29975	1.4423
0.900134	0.740281	0.61435		0.58917	0.29631	1.4513
0.87073	0.583599	0.852195		0.58216	0.35956	1.2942
0.858066	0.63212	0.773608		0.65196	0.35774	1.2984
0.78706	0.602713	0.820651		0.61333	0.36689	1.2771
0.892954	0.885599	0.428449		0.53633	0.33473	1.3537
0.868193	0.721074	0.641181		0.52737	0.2813	1.4915
0.750369	0.453692	1.08998		0.61056	0.37307	1.2628
0.780369	0.470598	1.05645		0.56242	0.33138	1.3619
0.761794	0.499358	1.00131		0.5045	0.26531	1.5356
0.581726	0.298035	1.4468		0.4496	0.23345	1.628
0.752182	0.476123	1.04567		0.54948	0.32257	1.3838
0.829138	0.62965	0.777491		0.56241	0.41471	1.1707
0.839739	0.625466	0.784099		0.59107	0.23344	1.6281
0.885184	0.652989	0.741256		0.67006	0.35527	1.3042
0.906859	0.71923	0.643787		0.49098	0.29453	1.456
0.85659	0.575311	0.866119		0.53679	0.28136	1.4913
0.875714	0.694371	0.679477		0.44725	0.20282	1.7232
0.95108	0.912421	0.397061		0.61524	0.34034	1.34
0.940748	0.791774	0.545179		0.61701	0.34266	1.3344
0.962879	1	0.244455		0.67593	0.49139	1.0164
0.843099	0.676588	0.705651		0.61356	0.3764	1.2552
0.884932	0.840405	0.48327		0.64934	0.36848	1.2734
0.949733	0.917589	0.391107		0.65068	0.37868	1.25
0.899048	0.760204	0.587123		0.60151	0.33356	1.3565
0.783356	0.496069	1.0075		0.67822	0.2867	1.4769
0.761591	0.580284	0.857746		0.53603	0.19984	1.7328
0.839617	0.707264	0.660839		0.68769	0.43771	1.1225
0.942202	0.929366	0.37765		0.63533	0.29932	1.4434
0.90125	0.777308	0.564219		0.5825	0.23493	1.6236
0.746066	0.498056	1.00376		0.53024	0.21065	1.6982
0.814968	0.547683	0.913665		0.62213	0.3157	1.4012
0.903183	0.752695	0.597313		0.61383	0.32272	1.3834
0.924421	0.725509	0.634932		0.49645	0.31252	1.4093
0.899254	0.729632	0.629153		0.43213	0.2152	1.6839
0.899256	0.66511	0.722841		0.50835	0.24918	1.5816
0.963007	0.778533	0.562595		0.47721	0.21098	1.6972
0.809303	0.76082	0.58629		0.44364	0.20848	1.7051
0.763783	0.640294	0.760837		0.66064	0.49981	1.0005
0.82157	0.678785	0.702388		0.52361	0.22718	1.647
0.857461	0.730887	0.6274		0.62431	0.34532	1.328
0.93416	0.758268	0.589742		0.44217	0.24318	1.5992
0.901298	0.781704	0.558402		0.57813	0.29875	1.4449
0.883864	0.806389	0.52624		0.67073	0.38428	1.2374
0.938924	0.9026	0.408458		0.75671	0.54209	0.9235
0.799367	0.53901	0.928961		0.49108	0.22934	1.6404
0.860875	0.635172	0.768824		0.32012	0.079324	2.1906
0.834419	0.654623	0.738758		0.17678	0.019261	2.4893
0.86604	0.708156	0.659559		0.22132	0.078819	2.1928
0.850937	0.758297	0.589702		0.31926	0.15696	1.8791
0.794228	0.55814	0.89546		0.44202	0.15809	1.8751
0.88526	0.816242	0.513636		0.57502	0.2709	1.52
0.952197	0.952863	0.351247		0.54631	0.32013	1.39
0.890055	0.84902	0.472626		0.69431	0.49965	1.0008
0.65636	0.422442	1.15432		0.79171	0.5792	0.85957
0.859432	0.784351	0.554912		0.70136	0.45352	1.0903
0.926378	0.93012	0.376793		0.68787	0.45856	1.0802
0.869119	0.633089	0.772086		0.37996	0.14717	1.9148
0.793108	0.560131	0.892023		0.20296	0.075659	2.2071
0.69882	0.466676	1.06415		0.15815	0.067706	2.2437
0.716117	0.506305	0.988342		0.25932	0.096012	2.1176
0.724088	0.478908	1.04027		0.29723	0.11789	2.0273
0.638441	0.485987	1.02666		0.3849	0.16895	1.8366
0.702891	0.430757	1.13689		0.46876	0.23365	1.6274
0.733198	0.533319	0.939101		0.525	0.20171	1.7268
0.795899	0.760186	0.587146		0.62374	0.29927	1.4436
0.827518	0.667601	0.719092		0.54196	0.21239	1.6927
0.758605	0.44522	1.10711		0.40391	0.16152	1.8628
0.894137	0.724813	0.635911		0.28853	0.09803	2.109
0.830742	0.584733	0.8503		0.36917	0.15362	1.8912
0.853919	0.61158	0.806281		0.37264	0.18194	1.792
0.809548	0.669185	0.716712		0.23038	0.048364	2.3368
0.863222	0.681693	0.698081		0.31045	0.089788	2.1444
0.854023	0.67945	0.701402		0.43552	0.22138	1.6648
0.752845	0.523338	0.957075		0.67741	0.42193	1.1554
0.696468	0.367583	1.27547		0.59203	0.35281	1.3101
0.712576	0.475643	1.0466		0.5324	0.22171	1.6637
0.719026	0.517779	0.967197		0.66591	0.41794	1.1639
0.64443	0.415225	1.16964		0.58723	0.22302	1.6597
0.805634	0.647281	0.750022		0.60688	0.28987	1.4684
0.824436	0.700944	0.669939		0.50867	0.23363	1.6275
0.718997	0.507656	0.985834		0.50375	0.30918	1.4178
0.842976	0.625352	0.78428		0.54721	0.31671	1.3986
0.837495	0.682374	0.697075		0.5386	0.25845	1.555
0.874343	0.822475	0.505729		0.36523	0.12211	2.0105
0.766989	0.615806	0.799489		0.32024	0.1094	2.0616
0.712909	0.555044	0.900824		0.4205	0.17197	1.8261
0.720335	0.500173	0.999786		0.61885	0.31897	1.3929
0.742327	0.507524	0.986079		0.72649	0.48465	1.0292
0.762046	0.602506	0.820989		0.66915	0.33096	1.363
0.702842	0.512593	0.97671		0.61483	0.30608	1.4258
0.801639	0.641935	0.758288		0.50787	0.29308	1.4599
0.800851	0.587539	0.845628		0.56236	0.37018	1.2695
0.731955	0.496262	1.00714		0.59088	0.30895	1.4184
0.697209	0.399672	1.20326		0.5383	0.1864	1.777
0.794075	0.635709	0.767983		0.50142	0.21358	1.689
0.753306	0.550033	0.90955		0.47514	0.21871	1.673
0.71198	0.463147	1.07112		0.64696	0.38297	1.2404
0.577645	0.246298	1.59002		0.69509	0.38038	1.2462
0.788358	0.588997	0.843207		0.74879	0.43452	1.1291
0.760822	0.531418	0.942504		0.81303	0.6307	0.77584
0.808342	0.539153	0.928709		0.56145	0.29324	1.4595
0.769201	0.625993	0.783265		0.39403	0.14926	1.9071
0.8152	0.675709	0.70696		0.60971	0.2931	1.4598
0.770282	0.526116	0.952048		0.68455	0.39845	1.2059
0.748585	0.469099	1.05938		0.63055	0.34321	1.333
0.678177	0.337635	1.34658		0.44202	0.1722	1.8253
0.7693	0.635829	0.767796		0.36784	0.14149	1.9359
0.647092	0.41915	1.16128		0.53205	0.27529	1.5079
0.771089	0.556595	0.898134		0.4997	0.25972	1.5514
0.715758	0.57431	0.867811		0.7081	0.52828	0.94815
0.811463	0.623836	0.786683		0.77995	0.53208	0.94132
0.766855	0.605885	0.815492		0.8304	0.61566	0.79972
0.615146	0.318557	1.39393		0.69495	0.46453	1.0684
0.816882	0.708186	0.659516		0.79308	0.54079	0.92581
0.809538	0.623437	0.787316		0.85971	0.66956	0.71615
0.870555	0.803287	0.530235		0.6418	0.3542	1.3068
0.786281	0.587288	0.846045		0.47674	0.1974	1.7407
0.840713	0.683527	0.695373		0.35377	0.1542	1.8891
0.866392	0.748915	0.602475		0.52771	0.27677	1.5038
0.868337	0.752225	0.597954		0.63215	0.38297	1.2404
0.795553	0.659891	0.730738		0.65615	0.43533	1.1274
0.634027	0.435826	1.12637		0.73313	0.54862	0.91203
0.869164	0.721211	0.640987		0.68618	0.41389	1.1725
0.885382	0.770956	0.572675		0.39421	0.15191	1.8974
0.856716	0.72038	0.642161		0.43548	0.20867	1.7045
0.85751	0.741621	0.612499		0.58376	0.34243	1.3349
0.650312	0.420337	1.15877		0.69487	0.44748	1.1025
0.844475	0.622025	0.78956		0.78304	0.52358	0.95663
0.873107	0.74875	0.602701		0.83061	0.58165	0.85546
0.871509	0.808267	0.523827		0.75522	0.61266	0.80454
0.826666	0.70287	0.66716		0.71607	0.51625	0.97
0.735494	0.495594	1.0084		0.66876	0.40858	1.1839
0.685799	0.425559	1.14776		0.63421	0.35789	1.2981
0.831209	0.64884	0.747622		0.69136	0.40095	1.2005
0.827076	0.635456	0.76838		0.75458	0.50583	0.98922
0.805227	0.628004	0.780088		0.52387	0.21987	1.6694
0.819258	0.660656	0.729577		0.47591	0.22567	1.6516
0.793687	0.589334	0.842648		0.55856	0.33732	1.3474
0.792481	0.569052	0.876736		0.6695	0.4248	1.1493
0.824051	0.653539	0.740414		0.62892	0.34461	1.3297
0.83711	0.687724	0.689195		0.57459	0.25031	1.5783
0.806331	0.643709	0.75554		0.57079	0.31501	1.4029
0.69451	0.383389	1.23941		0.45945	0.25565	1.563
0.815372	0.615995	0.799187		0.49775	0.20604	1.7129
0.818996	0.687058	0.690174		0.51824	0.21601	1.6814
0.786666	0.621336	0.790656		0.57506	0.30946	1.4171
0.750861	0.48273	1.0329		0.54559	0.30202	1.4364
0.72577	0.496278	1.00711		0.6238	0.39308	1.2178
0.680108	0.429235	1.14006		0.82145	0.64015	0.76106
0.624294	0.334108	1.35521		0.67852	0.4386	1.1207
0.726678	0.51472	0.972799		0.66282	0.41159	1.1774
0.717124	0.50436	0.99196		0.66225	0.39464	1.2143
0.785298	0.578158	0.861318		0.64505	0.40361	1.1947
0.766002	0.631613	0.774404		0.67633	0.45887	1.0796
0.8124	0.597518	0.829146		0.72391	0.429	1.1405
0.811505	0.606998	0.813687		0.81755	0.56071	0.89103
0.702225	0.481206	1.03584		0.75665	0.41745	1.1649
0.742874	0.778833	0.562198		0.58264	0.26211	1.5446
0.666649	0.464463	1.06851		0.48711	0.20368	1.7204
0.806104	0.615359	0.800206		0.5364	0.26485	1.5369
0.870688	0.732336	0.625378		0.54883	0.28817	1.473
0.84291	0.69115	0.684177		0.53321	0.27833	1.4996
0.809295	0.653793	0.740026		0.6261	0.35965	1.2939
0.719329	0.403004	1.19599		0.58252	0.2869	1.4764
0.629763	0.586291	0.847704		0.49082	0.20689	1.7102
0.722284	0.562141	0.888563		0.55889	0.30142	1.4379
0.738758	0.567469	0.879435		0.62161	0.35136	1.3135
0.883139	0.711692	0.654501		0.55366	0.2657	1.5345
0.947445	0.952811	0.351305		0.58419	0.2818	1.4901
0.752005	0.543576	0.920886		0.61415	0.28492	1.4817
0.784286	0.55846	0.894907		0.62796	0.33199	1.3604
0.849852	0.719894	0.642848		0.64367	0.45308	1.0912
0.880422	0.748978	0.60239		0.58509	0.36572	1.2798
0.84274	0.675665	0.707024		0.54114	0.3156	1.4014
0.74291	0.499971	1.00017		0.57297	0.35024	1.3162
0.751231	0.630557	0.776064		0.65006	0.42305	1.153
0.848886	0.827671	0.499178		0.72059	0.50849	0.98429
0.783839	0.677236	0.704688		0.77136	0.58686	0.84675
0.788987	0.593461	0.835821		0.81595	0.60123	0.82307
0.831544	0.646453	0.751299		0.82384	0.57403	0.86828
0.875068	0.761842	0.584911		0.7117	0.39441	1.2148
[truncated: 252,114+ more rows]

## Sheet: Fig5
Patient	SF_slow, two-component model	SF_slow, bi-exponential model	ADC (μm^2/ms)	Gleason Grade Group
1	0.809524	0.631215	0.78374	5
2	0.734393	0.518191	0.985962	2
3	0.767508	0.593019	0.845927	4
4	0.733648	0.533353	0.95006	5
5	0.771111	0.584621	0.870377	3
6	0.788475	0.574731	0.881362	2
7	0.805255	0.59166	0.857393	2
8	0.778716	0.577612	0.869013	1
9	0.804226	0.61838	0.808965	3
10	0.836283	0.673022	0.733288	3
11	0.791684	0.612799	0.816782	5
12	0.842584	0.602702	0.83475	2
13	0.660588	0.413314	1.18388	2
14	0.781325	0.597703	0.843813	2
15	0.602279	0.347391	1.32955	1
16	0.727376	0.512746	0.988227	2
17	0.808705	0.654872	0.754536	2
18	0.710119	0.469941	1.06155	3
19	0.743531	0.493553	1.02016	2
20	0.767734	0.570164	0.88703	1
21	0.77027	0.536056	0.954959	4
22	0.662683	0.425861	1.15603	2
23	0.580533	0.305142	1.45073	2
24	0.78446	0.599153	0.837476	5
25	0.768402	0.548886	0.926587	2
26	0.651139	0.399876	1.21625	1
27	0.777368	0.604744	0.835415	4
28	0.669478	0.41746	1.17146	2
29	0.666327	0.398908	1.21306	2
30	0.80217	0.641056	0.775003	3
31	0.783639	0.549376	0.926671	2

## Sheet: S1Table
PZ tumor patients																										Non-PZ tumor patients														BPH patients
Patient	SF_slow, two-component model		SF_slow, two-component model, no T2 constraints		SF_slow, ADC-dependent bi-exponential model, TE=55 ms		SF_slow, ADC-dependent bi-exponential model, TE=73 ms		SF_slow, T2-dependent bi-exponential model, b=50 s/mm^2		SF_slow, T2-dependent bi-exponential model, b=700 s/mm^2		ADC, TE=55 ms (μm^2/ms)		ADC, TE=73 ms (μm^2/ms)		Change in ADC (%)		T2, b-value=50 s/mm^2 (ms)		T2, b-value=700 s/mm^2 (ms)		Change in T2 (%)			Patient	SF_slow, two-component model	SF_slow, two-component model, no T2 constraints	SF_slow, ADC-dependent bi-exponential model, TE = 55 ms	SF_slow, ADC-dependent bi-exponential model, TE = 73 ms	SF_slow, T2-dependent bi-exponential model, b=50 s/mm^2	SF_slow, T2-dependent bi-exponential model, b=700 s/mm^2	ADC, TE=55 ms (μm^2/ms)	ADC, TE=73 ms (μm^2/ms)	Change in ADC (%)	T2, b-value=50 s/mm^2 (ms)	T2, b-value=700 s/mm^2 (ms)	Change in T2 (%)		Patient	SF_slow, two-component model	SF_slow, two-component model, no T2 constraints	SF_slow, ADC-dependent bi-exponential model, TE = 55 ms	SF_slow, ADC-dependent bi-exponential model, TE = 73 ms	SF_slow, T2-dependent bi-exponential model, b=50 s/mm^2	SF_slow, T2-dependent bi-exponential model, b=700 s/mm^2	ADC, TE=55 ms (μm^2/ms)	ADC, TE=73 ms (μm^2/ms)	Change in ADC (%)
	Tumor ROI (mean)	Normal ROI (mean)	Tumor ROI (mean)	Normal ROI (mean)	Tumor ROI (mean)	Normal ROI (mean)	Tumor ROI (mean)	Normal ROI (mean)	Tumor ROI (mean)	Normal ROI (mean)	Tumor ROI (mean)	Normal ROI (mean)	Tumor ROI (mean)	Normal ROI (mean)	Tumor ROI (mean)	Normal ROI (mean)	Tumor ROI (mean)	Normal ROI (mean)	Tumor ROI (mean)	Normal ROI (mean)	Tumor ROI (mean)	Normal ROI (mean)	Tumor ROI (mean)	Normal ROI (mean)			Tumor ROI (mean)	Tumor ROI (mean)	Tumor ROI (mean)	Tumor ROI (mean)	Tumor ROI (mean)	Tumor ROI (mean)	Tumor ROI (mean)	Tumor ROI (mean)	Tumor ROI (mean)	Tumor ROI (mean)	Tumor ROI (mean)	Tumor ROI (mean)			Tumor ROI (mean)	Tumor ROI (mean)	Tumor ROI (mean)	Tumor ROI (mean)	Tumor ROI (mean)	Tumor ROI (mean)	Tumor ROI (mean)	Tumor ROI (mean)	Tumor ROI (mean)
1	0.809524	0.31072	0.608236	0.171153	0.635174	0.126256	0.631215	0.0989918	0.622626	0.646426	0.638865	0.877244	0.775947	1.99883	0.78374	2.10808	1.00426	5.46542	89.4465	1181.93	85.5815	57.5143	-4.32103	-95.1339		1	0.728447	0.267241	0.462848	0.550977	0.781831	0.463062	1.0761	0.915022	-14.9689	68.5132	113.731	65.9991		1	0.667615	0.466757	0.444152	0.427906	0.578729	0.633403	1.12629	1.16098	3.07992
2	0.734393	0.369839	0.550705	0.364207	0.53403	0.204724	0.518191	0.162001	0.551441	0.142301	0.588328	0.516613	0.957587	1.7249	0.985962	1.8701	2.96315	8.41756	102.969	232.187	100.25	112.712	-2.63982	-51.4563		2	0.771111	0.406284	0.533933	0.584621	0.861694	0.733697	0.951523	0.870377	-8.5281	59.1311	111.03	87.7685		2	0.741004	0.436901	0.487369	0.508864	0.894246	0.835658	1.03976	0.99882	-3.93723
3	0.767508	0.444168	0.43612	0.462952	0.548558	0.240851	0.593019	0.184065	0.675598	0.517432	0.493466	0.789699	0.928316	1.61344	0.845927	1.79559	-8.87517	11.2895	81.5636	107.901	134.987	67.2448	65.4995	-37.6793		3	0.778716	0.56298	0.588525	0.577612	0.557241	0.590147	0.851617	0.869013	2.04279	114.113	165.646	45.1599		3	0.78098	0.494033	0.606222	0.6342	0.319002	0.212884	0.832353	0.786621	-5.49431
4	0.733648	0.334568	0.419742	0.31645	0.503767	0.180994	0.533353	0.143495	0.663656	0.128986	0.530692	0.463932	1.00149	1.80149	0.95006	1.93479	-5.13551	7.39913	83.4074	275.63	114.556	134.803	37.3446	-51.0927		4	0.804226	0.634076	0.661788	0.61838	0.364245	0.55128	0.742736	0.808965	8.91684	188.868	141.889	-24.8741		4	0.676704	0.48854	0.465606	0.429439	0.445521	0.600778	1.07525	1.15135	7.07791
5	0.788475	0.480866	0.641109	0.557941	0.605267	0.28885	0.574731	0.203514	0.66576	0.371133	0.762372	0.883845	0.828684	1.47932	0.881362	1.73477	6.35688	17.2684	83.8633	139.221	71.0498	56.1762	-15.279	-59.6495		5	0.694069	0.495981	0.455162	0.443262	0.743937	0.760254	1.09449	1.11748	2.10083	72.6424	73.0351	0.54063		5	0.761141	0.555605	0.555134	0.540525	0.686411	0.729642	0.90877	0.939198	3.34827
6	0.805255	0.352271	0.567038	0.307445	0.593331	0.145692	0.59166	0.125937	0.918536	0.81684	0.90722	0.864299	0.852179	1.93204	0.857393	2.01297	0.611806	4.18894	52.4638	64.2902	53.5849	59.0077	2.13705	-8.2166		6	0.842584	0.470867	0.570095	0.602702	1	1	0.889625	0.83475	-6.16832	28.423	30.1276	5.99749		6	0.71101	0.339298	0.464586	0.516107	0.618447	0.436863	1.07538	0.976149	-9.22728
7	0.836283	0.303077	0.409695	0.188552	0.611839	0.104851	0.673022	0.106609	0.969996	0.851842	0.916366	0.786859	0.828452	2.09412	0.733288	2.08452	-11.487	-0.458067	43.139	60.4098	51.7686	71.5023	20.0042	18.3621		7	0.684702	0.166389	0.370341	0.509061	0.90322	0.593893	1.28406	1.00218	-21.9518	54.3654	925.722	1602.78		7	0.717295	0.465406	0.480401	0.484486	0.734479	0.711376	1.04444	1.03594	-0.813816
8	0.791684	0.300572	0.489107	0.354252	0.583692	0.163688	0.612799	0.119746	0.733302	0.0880305	0.657431	0.535776	0.863772	1.86314	0.816782	2.02856	-5.44001	8.87839	74.5085	243.449	86.3035	116.028	15.8304	-52.3399		8	0.743531	0.356359	0.449864	0.493553	0.993539	0.95701	1.10603	1.02016	-7.76362	38.7123	45.3337	17.1042		8	0.735392	0.247297	0.455554	0.567077	0.835566	0.542677	1.09494	0.894022	-18.3493
9	0.660588	0.363505	0.482453	0.359288	0.432678	0.207697	0.413314	0.158774	0.553104	0.0631113	0.619743	0.503625	1.14612	1.71505	1.18388	1.88047	3.29413	9.64521	97.287	329.494	89.4774	118.51	-8.0274	-64.0326		9	0.767734	0.41568	0.527775	0.570164	0.855572	0.72967	0.962083	0.88703	-7.80107	59.881	78.7103	31.4446		9	0.719789	0.486136	0.489684	0.491129	0.667499	0.652161	1.02439	1.02103	-0.328498
10	0.781325	0.288828	0.463804	0.503513	0.566684	0.151402	0.597703	0.0960336	0.766301	0.280736	0.681818	0.780979	0.891232	1.91279	0.843813	2.14263	-5.32055	12.0157	70.0611	145.691	80.1746	67.8478	14.4353	-53.4304		10	0.781179	0.439823	0.557741	0.596413	0.788609	0.702926	0.911518	0.846605	-7.12137	70.6467	92.0695	30.3237		10	0.801485	0.406459	0.537609	0.588137	0.985894	0.968569	0.936422	0.854819	-8.71433
11	0.602279	0.293561	0.436997	0.340994	0.368318	0.167023	0.347391	0.116134	0.542085	0.0624324	0.646709	0.525306	1.28073	1.85402	1.32955	2.04659	3.81191	10.3868	98.1506	492.973	87.3597	143.338	-10.9942	-70.9239		11	0.796273	0.599769	0.635382	0.626958	0.445971	0.490379	0.785291	0.802151	2.14695	199.689	150.23	-24.7679		11	0.787303	0.575396	0.610293	0.599227	0.708639	0.714222	0.833566	0.853918	2.44152
12	0.727376	0.244883	0.476525	0.391631	0.503089	0.131336	0.512746	0.0909333	0.654298	0.101463	0.573422	0.538132	1.00554	1.98592	0.988227	2.1575	-1.72195	8.64021	83.402	250.003	108.975	146.011	30.6623	-41.5962		12	0.783639	0.504347	0.540784	0.549376	0.943747	0.919724	0.937345	0.926671	-1.1387	47.8313	51.1098	6.85441		12	0.7385	0.590989	0.528642	0.494982	0.669071	0.76178	0.95509	1.018	6.58706
13	0.808705	0.119592	0.405489	0.257532	0.597503	0.0665646	0.654872	0.0459481	0.798625	0.0297899	0.665006	0.267	0.843348	2.25691	0.754536	2.35828	-10.5309	4.49128	66.6926	889.286	86.8585	438.416	30.2371	-50.7002		13	0.766023	0.595774	0.598143	0.555185	0.404754	0.562782	0.845502	0.915989	8.33678	232.309	240.7	3.61239		13	0.755162	0.371056	0.508341	0.560194	0.815703	0.67628	0.991101	0.903596	-8.82911
14	0.710119	0.349414	0.494662	0.385652	0.479288	0.189664	0.469941	0.138042	0.685859	0.249447	0.713875	0.685375	1.04809	1.77494	1.06155	1.9582	1.28373	10.3246	79.1582	212.518	77.6873	96.0358	-1.85823	-54.8106																14	0.656455	0.346255	0.41404	0.440485	0.509386	0.368372	1.17773	1.1216	-4.76575
15	0.77027	0.240753	0.4397	0.337233	0.511667	0.0868582	0.536056	0.0615033	0.98274	0.77748	0.961394	0.859007	0.992429	2.17165	0.954959	2.28389	-3.77557	5.16854	42.8796	68.4785	46.0251	60.8857	7.33561	-11.0878
16	0.662683	0.275939	0.45526	0.259174	0.434099	0.146222	0.425861	0.11703	0.502483	0.0851335	0.511423	0.341066	1.1386	1.93308	1.15603	2.04066	1.5306	5.56487	106.075	399.619	105.625	186.161	-0.423932	-53.4152
17	0.580533	0.391085	0.610765	0.286989	0.399086	0.212708	0.305142	0.188739	0.155598	0.20542	0.732234	0.378899	1.21712	1.70379	1.45073	1.78378	19.1939	4.69492	522.377	276.785	74.2304	194.353	-85.7899	-29.7819
18	0.78446	0.360083	0.477413	0.28162	0.574446	0.180789	0.599153	0.161782	0.697034	0.311141	0.618461	0.473321	0.87828	1.80349	0.837476	1.86975	-4.64593	3.67371	81.2966	154.16	117.7	164.037	44.7779	6.40674
19	0.768402	0.172534	0.614743	0.331434	0.578778	0.103433	0.548886	0.0552668	0.623781	0.0556615	0.723898	0.483949	0.876004	2.09905	0.926587	2.31526	5.77426	10.3006	89.9172	835.418	75.7155	231.36	-15.7942	-72.3061
20	0.651139	0.235199	0.441027	0.364446	0.409905	0.133792	0.399876	0.0818814	0.696799	0.0288541	0.751139	0.527967	1.19927	1.98084	1.21625	2.1859	1.41622	10.3523	79.3335	271.209	72.1411	158.408	-9.06603	-41.592
21	0.777368	0.369033	0.456971	0.373556	0.569385	0.203549	0.604744	0.159525	0.689469	0.147379	0.566813	0.548595	0.893699	1.7287	0.835415	1.87938	-6.52163	8.7164	79.8803	199.465	138.445	102.37	73.3152	-48.6775
22	0.669478	0.359173	0.463497	0.306908	0.427664	0.19601	0.41746	0.163722	0.695253	0.0877662	0.716932	0.379353	1.15249	1.75125	1.17146	1.85982	1.64525	6.19962	78.3722	302.449	77.0999	246.557	-1.62342	-18.4799
23	0.666327	0.265197	0.49994	0.267179	0.421381	0.14024	0.398908	0.109873	0.765966	0.0903671	0.811959	0.369243	1.16434	1.95345	1.21306	2.06729	4.18435	5.82764	69.8499	279.395	65.4142	158.928	-6.35036	-43.1171
24	0.80217	0.328976	0.53233	0.374851	0.629115	0.183833	0.641056	0.129235	0.516623	0.108791	0.47288	0.582052	0.793555	1.79523	0.775003	1.98884	-2.33787	10.785	129.435	234.021	178.453	134.882	37.8706	-42.3632
[truncated: 3 more columns]
